# Supplementary material for: Comparative analyses of glycerotoxin expression unveil a novel structural organization of the bloodworm venom system
Source: BMC Evol Biol. 2017 Mar 4;17:64. doi: 10.1186/s12862-017-0904-4 (PMC5336659; doi:10.1186/s12862-017-0904-4)
Supplement: Additional file 1: — Position of short amino acid sequences alongside the GLTx full-length transcripts. Short amino acid sequences were recovered through protein sequencing of purified glycerotoxin extracted out of the venom gland cocktail in G. tridactyla. Short amino acid sequences varying in length between 7–18 amino acids served as reference in BLAST-searches to identify the neurotoxin in transcriptome libraries of G. tridactyla. (TXT 30 kb) [file 12862_2017_904_MOESM1_ESM.txt]

>SR23_contig_5772
DTQTTSMRLLLVTAVYLLQVTYLKADTYPCERK---CWGRSVEKRPFQGGCYR---SCEPHTLKCGSVSFEAKCKSGW-TCYPATDNIASKACDRFKNCQDRWATVKEGDAPCTSCVPGFQLTSRGYCSQDLNECNRNNGGCT-NGKCINTEGSYHCDCDRGYLATSSKTKCEGVECEPLTLANGKVQSNK-GSWIFGSRTLFTCDDPTRSVLDGPSYITCNLDAAGLTASWSGTSPTCQNDDEHDRFAEVFHLRFHGKKLDGVSMVTGLSPRSTAYRCHKDSTCQGIMTRAEEFE----GLTVYDGGVLTKTLGQSRADGVALTDDASIDIYTKVDVNSAAASSYQDVLDAMVGTSLGCYTTSSMASWEDYTLDDGRANTCNQICLQAGYDYFGIQAS-DICWCGQKPPVEKVGDGKCSTTCVNQANILCGSATTANIYQVYTDRSLGFCYSGNLGTETVPSAKTKDACVTACRGQGYYTANIRN-SGDCFCGNSLPIGPRVDPTEC--DGNGHSTVFMTNPAYFMSNGQGDQINPMTTRMYDDTGSVTGMTTGLFQRLPGLRIFTSDRLVLYSAQEVQFNDVQNDYDDVCEEIKRIDGESDRSGDLILHFFYFRLSQLAKHTSDRASRVYIYAQKVVIDCDIEVPFSLMIRATKIVVSPGKVFKILVGSESSQIEMNIDEVKKNGPQRNLQHMKNSLQCARMLAQSWDDTEKQKLAFNILHEMTSPTAENEALRSVQTMGSALKLQLEGMFKNDIHHVPPFSAAYFTRLMKADSKIVNAYAERLNALEVMNTGRDVFLNYTQELQGIHDDTLITEAKKKFDEAMKLYAMEHRVYEKLQATYDTLFIELRKIIPTFNASIQAQKDHLKFQAVLSVMELGVTAM------DPSAVVSVKKSFYDDITDIAASSIWGIDQVVSNIDSFTDVMTNNLNEMMSEVKPYDGTKYAYEIEKVANMHVFVEEWRNFQVEANNILGDDTVSALGGAGDYGRTLVKLTNTGMALTNAMINRAEKTRDAAQKRATWDLLVEQGKRTTEVIKGFKASNRERAAANSVVAEQIRDITSEINDDLANFCEAYFFEKLEPCPEWIQPQFGGDLLSVQLKISRAEREAASLGLDASPVSREVTITNTDSSEHCADVIKCPVTVFKRDRAFSYEVHVDHFDLSDWDKYRVKEIEVKAIGATPNGTETDLKFFLRSIGSFRGKSGEDRYNFLTDEFFCVYEYDITKPTNAPPESASGRCTVY-TRGSQDEMTQYMTPYTDWMIEVDDRRSGDIDFSNVTEIIIRFIGHGIPVSSKRDVGEL*
>Cons_clone_6A_GLTx
------------------------------------------------GGCYQ---SCEPHTLKCGSVSFEAKCKSGW-TCYPVTDNIASKACDRFKNCQDRWATVKEGDAPCTSCVSGFQLTSRGYCSQDLNECNRNNGGCT-NGKCINTEGSYHCDCDRGYLATSSRTKCEGVECEPLTLANGKVQSNK-GSWIFGSRALFTCDDPTRSVLDGPSYITCNLDAAGLTASWSGTSPTCQNDDEHDRFAEVFHLRFHGKKLDGVSLVTGLSPRSTAYRCHKDSTCQGIMTRAEEFE----GLTVYDGGVLTKTLGQSRADGDALTDDASMDIYTKVDVSSAAASSYQDVLDAMVGTSLGCYTTSSMASWEDYTLDDGRATTCNQICLQAGYDYFGIQAS-DKCWCGQKPPVEKVGDGECSTVCVNQANILCGSATTANIYQVYRDRSLGFCYTGNLGTETVPSAKTKDECVTVCRGQGYYTANIRN-SGECFCDNSLPGGPRVDPTKCDEDGSGHSTVYMTNPAYFMSNDQGAQINPTTTRMYDDTGSVTGMTTGLFQRLPGLRIFTSDRLVLYSAEEVQFHDVQNDYADTCGEIKRIDGESDRSGDLILHFFHFRLSQLAKHTSDRASRVYIYAQKVVIDCDIQVQFSLMIRATKIVVSTGKVFKILVGSKSSQIEMDVDDVKNNGPPRNLQQMKDSLQCARMLAQSWDDTEKQKLAFNILHEMTSPTAGNEAQRSVQTMASALKLQLEGMFKNDIHHVPSYSAAYFTYLMKADSDIVNAYAARLNALEVITTSRNDFLNYTQELEKIHQDTSIAQAKKRFDETMKLYKKEDLVYTKLQAAYDTALTNLRGVIPTFRKSIEAQEDHLRFKALLSFLELGVAAM------DPAAVASVSKGFYDDVTDIAASSIWGIDQVVTNIDSFTDVMTNNLNEMMSEVKPYDGTKYAYEIEKVANMHVFVEEWRNFQVEANNILGDDTVSALGGAGDYGRNLVKLTNIGMALTDAMINRAEKTRDAAQKRTTWDLLVEQGRRTTEVIKGFKAANSERAAANSVVAEQIRDITSEINGDLANFCEAYFFEKLEPCPKSIQPRFGGDLLSVQLSISRAEREAASLGLDGSPVSREVTITNTDASEDCIDVTQCPVTVFKRDRAFSYEVPIDNFDLSDWDEYRVKEIEVKAIGATPNRTETDLKLFVRSSGSFSGKSGGTHYNFLTDDFFCVYEYDINSPIDAPPESASGRCTVY-ARGSKKDMTRYATPYADWMX---------------------------------------
>Cons_clone_5A_GLTx
--------------------------------------------------------X*EPHTLKCGSVSFEAKCKSGW-SCYPVTDNIASNACDRFKSCQDRWATVKETDAPCTSCVPGFQLTSRGYCSQDLNECNRNNGGCT-NGKCINTEGSYHCDCDRGYLATSSRTKCEGVECEPLTLANGKVQSNK-GSWIFGSRALFTCDDQARSVLDGPSYITCNLDAAGLTASWSGTSPTCQNDDEHDRFAEVFHLRFHGKKLDGVSLVTGLSPRSTAYRCHKDSTCQGIMTRAEEFEVSATGLTVYDGGVLTKTLGQSRADGDALTDDASMDIYTKVDVSSAAASSYQDVLDAMVGTSLGCYTTSSMASWEDYTLDDGRATTCNQICLQAGYDYFGIQAS-DKCWCGQKPPVEKVGDGECSTVCVNQANILCGSATTANIYQVYRDRSLGFCYTGNLGTETVPSAKTKDECVTVCRGQGYYTANIRN-SGECFCDNSLPGGPRVDPTKCDEDGSGHSTVYMTNPAYFMSNDQGAQINPMTTRMYDDTGSVTGMTTGLFQRLPGLRIFTSDRLVLYSAEEVQFHDVQNDYADTCGEIKRIDGESDRSGDLILHFFHFRLSQLAKHTSDRASRVYIYAQKVVIDCDIQVQFSLMIRATKIVVSTGKVFKILVGSESSQIEMDVDDVKNNGPPRNLQQMKDSLQCARMLAQSWDDTEKQKLAFNILHEMTSPTAGNEAQRSVQTMASALKLQLEGMFKNDIHHVPSYSAAYFTYLMKADSDIVNAYAARLNALEVITTSRDDFLNYTQELEKIHQDTSIAQAKKRFDETMKLYKKEDLVYTKLQAAYDTALTNLRGVIPTFRKSIEAQEDHLRFKALLSFLELGVAAM------DPAAVASVSKGFYDDVTDIAASSIWGIDQVVTNIDSFTDVMTNNLNEMMSEVKPYDGTKYAYEIEKVANMHVFVEEWRNFQVEVNNILGDDTVSALGGAGDYGRNLVKLTNIGMALTNAMINRAEKTRDAAQKRTTWDLLVEQGRRTTEVIKGFKAANSERAAANSVVAEQIRDITSEINGDLANFCEAYFFEKLEPCPKSTQPRFGGDLLSVQLSISRAEREAASLGLDGSPVSREVTITNTDASEDCIDVTQCPVTVFKRDRAFSYEVPIDNFDLSDWDKYRVKEIEVKAIGATPDRTETDLKLFVRSSGSFSGKSGGTHYNFLTDDFFCVYEYDINSPIDAPPESASGRCTVY-ARGSKKDMTRYATPYAAWMIEVDX-----------------------------------
>Cons_clone_7_GLTx
------------------------------------------------GGCYQ---SCEPHTLKCGSVSFEAKCKSGW-SCYPVTDNIASNACDRFKNCQDRWATVKETDAPCTSCVPGFQLTSRGYCSQDLNECNRNNGGCT-NGKCINTEGSYHCDCDRGYLATSSRTKCEGVECEPLTLANGKVQSNK-GSWIFGSRALFTCDDQARSVLGGPSHITCNLDAAGLTASWSGTSPTCQNDDEHDRFAEVFHLRFHGKKLDGVSLVTGLSPRSTAYRCHKDSTCQGIMTRAEEFEVSATGLTVYDGGVLTKTLGQSRADGDALTDDASMDIYTKVDVSSAAASSYQDVLDAMVGTSLGCYTTSSMASWEDYILDDGRATTCNQICLQAGYDYFGIQAS-DKCWCGQKPPVEKVGDGECSTVCVNQANILCGSATTANIYQVYRDRSLGFCYTGNLGTETVPSAKTKDECVTVCRGQGYYTANIRN-SGECFCDNSLPGGPRVDPTKCDEDGSGHSTVYMTNPAYFMSNDQGAQINPMTTRMYDDTGSVTGMTTGLFQRLPGLRIFTSDRLVLYSAEEVQFHDVQNDYADTCGEIKRIDGESDRSGDLILHFFHFRLSQLAKHTSDRASRVYIYAQKVVIDCDIQVQFSLMIRATKIVVSTGKVFKILVGSESSQIEMDVDDVKNNGPPRNLQQMKDSLQCARMLAQSWDDTEKQKLAFNILHEMTSPTAGNEAQRSVQTMASALKLQLEGMFKNDIHHVPSYSAAYFTYLMKADSDIVNAYAARLNALEVITTSRDDFLNYTQELEKIHQDTSIAQAKKRFDETMKLYKKEDLVYTKLQAAYDTALTNLRGVIPTFRKSIEAQEDHLRFKALLSFLELGVAAM------DPAAVASVSKGFYDDVTDIAASSIWGIDQVVTNIDSFTDVMTNNLNEMMSEVKPYDGTKYAYEIEKVANMHVFVEEWRNFQVEANNILGDDTVSALGGAGDYGRNLVKLTNIGMALTNAMINRAEKTRDAAQKRTTWDLLVEQGRRTTEVIKGFKAANSERAAANSVVAEQIRDITSEINGDLANFCEAYFFEKLEPCPKSIQPRFGGDLLSVQLSISRAEREAASLGLDGSPVSREVTITNTDASEDCIDVTQCPVTVFKRDRAFSYEVPIDNFDLSDWDKYRVKEIEVKAIGATPDRTETDLKLFVRSSGSFSGKSGGTHYNFLTDDFLCVYEYDINSPIDAPPESASGRCTVY-ARGSKKDMTRYATPYADWX----------------------------------------
>SR23_contig_4317
XMAASTMKMLITLVIVLLQGLSIQTEN-PCTLKGSNIYGKRSDHSERQYMIMRDRKRCEGRIWCGNGITFVPKCRKVWGGCEASTSGIEETACQRFENCAPREKWVNEDDVPCIACIDGFRLTSAGYCTQDEDECIRDV--CQPNGRCVNTHGSFHCVCDHGYKVNAAGSHCQALQCEEPSLPSGEVISDSDDEWMFESHAFFDC--TSDKVLVGPAYLTCELDAVAEQASWSGNYPSCENDRVSDRTAQVFHIRYHGFQLEGVSLDTGVEPSSAAYSCVNAQSCDGIVVYTEDIE----DGQLHNSGLLRKPLAHLLSKGKNLRPNDQVDIYTKLKFRR--GHRYSDILAKAIGASTGCYSRQSLSTWEESRLQDGAATSCNRKCLKSGYEFFAVQQSARKCLCGKVQPGVSVSDSECSTPCRKQESIMCGGSDTASVYRVHKDNTLGYCYSGNLGGRPIRGATTDDDCINQCRGYNARYAHIRSGGGRCFCGNDLPETPNVEDTFCSAGTNGYTRTYSADPALNMIVRRKRSAYKVTTKMFDSGDSVTGMTTDLFKKLPGLRIFTSKRLVLYSDEDVEFVDAPDEYESTCGEIARVDGEADIGGDRELHFYYLRTSALSSYTSNNAKRVHIYAQTVVIDSDIDVPFSLLIRATKISVVPRNDFKITVSHDAPALDINIPEIRDAGPARNLQHMKDSIQCARMLMIS-QDSSKVDTAFSILYELMNPPATDAAEKTVQTVASSLKIQLEGMMKNNIHHVPSYTIAYYGKLLASDSEIVDDYDDRLQLLKLGDTTETTFLSYAQELGEIYEKTSIMDAENQFDDAMKVYDSSTAIYRRLQTAYDEGYDTLMRAVPIFTQAIREKVEDLKFRRALMFLDLFVNALQGGIQGDPGAVVSSLKDSFIDISDNGASSIWGIESVVNNINDFTAVLDGNLNALMNKDEPYDGTRYTYVIERVATMHKTVLDWENFQIESSVIFADEDIFAINGAGDYGRAIVKLTNLGKALTKAMIDKAELTRQAALKRSTLDLLREQQQRTSQAIASFNQDRRLRAAAESAVGEQIRDLTSQVNDNLASFCQAYFFERLETCPDDMQPRFGSDLLELRQRINRAQKEVPELNLNFRPVSRTIAILNTDDSTDCEDVTKCPITFFKKNRAFAFKVPIGHRELEDYDQYRVEEVEIKALGAEATGRRKDLKFFVTSTGFFKSKSGSTTYNFLTDEFFGTYEYNVET------GEVVGQCKIYESDGAQEGMTSYMTPYTNWMIQVDDRRSSTIDLSNVHEIEMKFIGSGVPVRY*-------
>SR23_contig_4318
XMAASTMKMLITLVIVLLQGLSIQTEN-PCTLKGSNIYGKRSDHSERQYMIMRDRKRCEGRIWCGNGITFVPKCRKVWGGCEASTSGIEETACQRFENCAPREKWVNEDDVPCIACIDGFRLTSAGYCTQDEDECIRDV--CQPNGRCVNTHGSFHCVCDHGYKVNAAGSHCQALQCEEPSLPSGEVISDSDDEWMFESHAFFDC--TSDKVLVGPAYLTCELDAVAEQASWSGNYPSCENDRVSDRTAQVFHIRYHGFQLEGVSLDTGVEPSSAAYSCVNAQSCDGIVVYTEDIE----DGQLHNSGLLRKPLAHLLSKGKNLRPNDQVDIYTKLKFRR--GHRYSDILAKAIGASTGCYSRQSLSTWEESRLQDGAATSCNRKCLKSGYEFFAVQQSARKCLCGKVQPGVSVSDSECSTPCRKQESIMCGGSDTASVYRVHKDNTLGYCYSGNLGGRPIRGATTDDDCINQCRGYNARYAHIRSGGGRCFCGNDLPETPNVEDTFCSAGTNGYTRTYSADPALNMIVRRKRSAYKVTTKMFDSGDSVTGMTTDLFKKLPGLRIFTSKRLVLYSDEDVEFVDAPDEYESTCGEIARVDGEADIGGDRELHFYYLRTSALSSYTSNNAKRVHIYAQTVVIDSDIDVPFSLLIRATKISVVPRNDFKITVSHDAPALDINIPEIRDAGPARNLQHMKDSIQCARMLMIS-QDSSKVDTAFSILYELMNPPATDAAEKTVQTVASSLKIQLEGMMKNNIHHVPSYTIAYYGKLLASDSEIVDDYDDRLQLLKLGDTTETTFLSYAQELGEIYEKTSIMDAENQFDDAMKVYDSSTAIYRRLQTAYDEGYDTLMRAVPIFTQAIREKVEDLKFRRALMFLDLFVNALQGGIQGDPGAVVSSLKDSFIDISDNGASSIWGIESVVNNINDFTAVLDGNLNALMNKDEPYDGTRYTYVIERVATMHKTVLDWENFQIESSVIFADEDIFAINGAGDYGRAIVKLTNLGKALTKAMIDKAELTRQAALKRSTLDLLREQQQRTSQAIASFNQDRRLRAAAESAVGEQIRDLTSQVNDNLASFCQAYFFERLETCPDDMQPRFGSDLLELRQRINRAQKEVPELNLNFRPVSRTIAILNTDDSTDCEDVTKCPITFFKKNRAFAFKVPIGHRELEDYDQYRVEEVEIKALGAEATGRRKDLKFFVTSTGFFKSKSGSTTYNFLTDEFFGTYEYNVET------GEVVGQCKIYESDGAQEGMTSYMTPYTNWMIQVDDRRSSTIDLSNVHEIEIKFIGSGVPVRY*-------
>P1_a
-------------------------------------------------------------------------------------------------------------------------------------------------------------------------------------------------------------------------------------------------------------------------------------------------------------------------------------------------------------------------------------------------------------------------------------------------------------------------------------------------------------------------------------------------------------------------------------------------------------------------------------------------------------------------------------------------------------------------------------------------------------------------------------------------------------------------------------------------------------------------------------------------------------------------------------------------------------------------------------------------------------------------------------------------------------------------------------------AAANSVVAEQLR---------------------------------------------------------------------------------------------------------------------------------------------------------------------------------------------------------------------------------------------------
>P1_b
-------------------------------------------------------------------------------------------------------------------------------------------------------------------------------------------------------------------------------------------------------------------------------------------------------------------------------------------------------------------------------------------------------------------------------------------------------------------------------------------------------------------------------------------------------------------------------------------------------------------------------------------------------------------------------------------------------------------------------------------------------------------------------------------------------------------------------------------------------------------------------------------------------------------------------------------------------------------------------------------------------------------------------------------------------------------------------------------AAANSVVAEQIR---------------------------------------------------------------------------------------------------------------------------------------------------------------------------------------------------------------------------------------------------
>P2_a
-----------------------------------------------------------------------------------------------------------------------------------------------------------------------------------------------------------------------------------------------------------------------------------------------------------------------------------------------------------------------------------------------------------------------------------------------------------------------------------------------------------------------------------------------------------------------------------------------------------------------------------------------------------------------------------------------------------------------------------------------------------------------------------------------------ADSDLVNAYAAR-----------------------------------------------------------------------------------------------------------------------------------------------------------------------------------------------------------------------------------------------------------------------------------------------------------------------------------------------------------------------------------------------------------------------------------------------------------------------------------------------------------------------------------------
>P2_b
-----------------------------------------------------------------------------------------------------------------------------------------------------------------------------------------------------------------------------------------------------------------------------------------------------------------------------------------------------------------------------------------------------------------------------------------------------------------------------------------------------------------------------------------------------------------------------------------------------------------------------------------------------------------------------------------------------------------------------------------------------------------------------------------------------ADSDIVNAYAAR-----------------------------------------------------------------------------------------------------------------------------------------------------------------------------------------------------------------------------------------------------------------------------------------------------------------------------------------------------------------------------------------------------------------------------------------------------------------------------------------------------------------------------------------
>P3_a
LSLQAVR
>P3_b
LSIQAVR
>P3_c
ISLQAVR
>P3_d
ISIQAVR
>P4_a
-------------------------------------------------------------------------------------------------------------------------------------------------------------------------------------------------------------------------------------------------------------------------------------------------------------------------------------------------------------------------------------------------------------------------------------------------------------------------------------------------------------------------------------------------------------------------------------------------------------------------------------------------------------------------------------------------------------------------------------------------------------------------------------------------------------------------------------------------------------------------------------------------------------------------------------------------------------------------------------YAYELEK--------------------------------------------------------------------------------------------------------------------------------------------------------------------------------------------------------------------------------------------------------------------------------------------------------------------------------------------------------------
>P4_b
-------------------------------------------------------------------------------------------------------------------------------------------------------------------------------------------------------------------------------------------------------------------------------------------------------------------------------------------------------------------------------------------------------------------------------------------------------------------------------------------------------------------------------------------------------------------------------------------------------------------------------------------------------------------------------------------------------------------------------------------------------------------------------------------------------------------------------------------------------------------------------------------------------------------------------------------------------------------------------------YAYEIEK--------------------------------------------------------------------------------------------------------------------------------------------------------------------------------------------------------------------------------------------------------------------------------------------------------------------------------------------------------------
>P5_a
----------------------------------------------------------------------------------------------------------------------------------------------------------------------------------------------------------------------------------------------------------------------------------------------------------------------------------------------------------------------------------------------------------------------------------------------------------------------------------------------------------------------------------------------------------------------------------------------------------------------------------------------------------------------------------------------------------------------------------------------------------------------------------------------------------------------------------------------------------------------LQAAYDTALTNLR-----------------------------------------------------------------------------------------------------------------------------------------------------------------------------------------------------------------------------------------------------------------------------------------------------------------------------------------------------------------------------------------------------------------------------------------------------------------------
>P5_b
----------------------------------------------------------------------------------------------------------------------------------------------------------------------------------------------------------------------------------------------------------------------------------------------------------------------------------------------------------------------------------------------------------------------------------------------------------------------------------------------------------------------------------------------------------------------------------------------------------------------------------------------------------------------------------------------------------------------------------------------------------------------------------------------------------------------------------------------------------------------LQAAYDTALTNIR-----------------------------------------------------------------------------------------------------------------------------------------------------------------------------------------------------------------------------------------------------------------------------------------------------------------------------------------------------------------------------------------------------------------------------------------------------------------------
>P5_c
----------------------------------------------------------------------------------------------------------------------------------------------------------------------------------------------------------------------------------------------------------------------------------------------------------------------------------------------------------------------------------------------------------------------------------------------------------------------------------------------------------------------------------------------------------------------------------------------------------------------------------------------------------------------------------------------------------------------------------------------------------------------------------------------------------------------------------------------------------------------LQAAYDTAITNLR-----------------------------------------------------------------------------------------------------------------------------------------------------------------------------------------------------------------------------------------------------------------------------------------------------------------------------------------------------------------------------------------------------------------------------------------------------------------------
>P5_d
----------------------------------------------------------------------------------------------------------------------------------------------------------------------------------------------------------------------------------------------------------------------------------------------------------------------------------------------------------------------------------------------------------------------------------------------------------------------------------------------------------------------------------------------------------------------------------------------------------------------------------------------------------------------------------------------------------------------------------------------------------------------------------------------------------------------------------------------------------------------LQAAYDTAITNIR-----------------------------------------------------------------------------------------------------------------------------------------------------------------------------------------------------------------------------------------------------------------------------------------------------------------------------------------------------------------------------------------------------------------------------------------------------------------------
>P5_e
----------------------------------------------------------------------------------------------------------------------------------------------------------------------------------------------------------------------------------------------------------------------------------------------------------------------------------------------------------------------------------------------------------------------------------------------------------------------------------------------------------------------------------------------------------------------------------------------------------------------------------------------------------------------------------------------------------------------------------------------------------------------------------------------------------------------------------------------------------------------IQAAYDTALTNLR-----------------------------------------------------------------------------------------------------------------------------------------------------------------------------------------------------------------------------------------------------------------------------------------------------------------------------------------------------------------------------------------------------------------------------------------------------------------------
>P5_f
----------------------------------------------------------------------------------------------------------------------------------------------------------------------------------------------------------------------------------------------------------------------------------------------------------------------------------------------------------------------------------------------------------------------------------------------------------------------------------------------------------------------------------------------------------------------------------------------------------------------------------------------------------------------------------------------------------------------------------------------------------------------------------------------------------------------------------------------------------------------IQAAYDTALTNIR-----------------------------------------------------------------------------------------------------------------------------------------------------------------------------------------------------------------------------------------------------------------------------------------------------------------------------------------------------------------------------------------------------------------------------------------------------------------------
>P5_g
----------------------------------------------------------------------------------------------------------------------------------------------------------------------------------------------------------------------------------------------------------------------------------------------------------------------------------------------------------------------------------------------------------------------------------------------------------------------------------------------------------------------------------------------------------------------------------------------------------------------------------------------------------------------------------------------------------------------------------------------------------------------------------------------------------------------------------------------------------------------IQAAYDTAITNLR-----------------------------------------------------------------------------------------------------------------------------------------------------------------------------------------------------------------------------------------------------------------------------------------------------------------------------------------------------------------------------------------------------------------------------------------------------------------------
>P5_h
----------------------------------------------------------------------------------------------------------------------------------------------------------------------------------------------------------------------------------------------------------------------------------------------------------------------------------------------------------------------------------------------------------------------------------------------------------------------------------------------------------------------------------------------------------------------------------------------------------------------------------------------------------------------------------------------------------------------------------------------------------------------------------------------------------------------------------------------------------------------IQAAYDTAITNIR-----------------------------------------------------------------------------------------------------------------------------------------------------------------------------------------------------------------------------------------------------------------------------------------------------------------------------------------------------------------------------------------------------------------------------------------------------------------------
>P6_a
-------------------------------------------------------------------------------------------------------------------------------------------------------------------------------------------------------------------------------------------------------------------------------------------------------------------------------------------------------------------------------------------------------------------------------------------------------------------------------------------------------------------------------------------------------------MYDDTGSVTGMTTGLMQR---------------------------------------------------------------------------------------------------------------------------------------------------------------------------------------------------------------------------------------------------------------------------------------------------------------------------------------------------------------------------------------------------------------------------------------------------------------------------------------------------------------------------------------------------------------------------------------------------------------------------------------------------------------------------------------------------------------------------------------------------------------------------
>P6_b
-------------------------------------------------------------------------------------------------------------------------------------------------------------------------------------------------------------------------------------------------------------------------------------------------------------------------------------------------------------------------------------------------------------------------------------------------------------------------------------------------------------------------------------------------------------FYDDTGSVTGMTTGLMQR---------------------------------------------------------------------------------------------------------------------------------------------------------------------------------------------------------------------------------------------------------------------------------------------------------------------------------------------------------------------------------------------------------------------------------------------------------------------------------------------------------------------------------------------------------------------------------------------------------------------------------------------------------------------------------------------------------------------------------------------------------------------------
>P6_c
-------------------------------------------------------------------------------------------------------------------------------------------------------------------------------------------------------------------------------------------------------------------------------------------------------------------------------------------------------------------------------------------------------------------------------------------------------------------------------------------------------------------------------------------------------------MYDDTGSVTGMTTGIMQR---------------------------------------------------------------------------------------------------------------------------------------------------------------------------------------------------------------------------------------------------------------------------------------------------------------------------------------------------------------------------------------------------------------------------------------------------------------------------------------------------------------------------------------------------------------------------------------------------------------------------------------------------------------------------------------------------------------------------------------------------------------------------
>P6_d
-------------------------------------------------------------------------------------------------------------------------------------------------------------------------------------------------------------------------------------------------------------------------------------------------------------------------------------------------------------------------------------------------------------------------------------------------------------------------------------------------------------------------------------------------------------FYDDTGSVTGMTTGIMQR---------------------------------------------------------------------------------------------------------------------------------------------------------------------------------------------------------------------------------------------------------------------------------------------------------------------------------------------------------------------------------------------------------------------------------------------------------------------------------------------------------------------------------------------------------------------------------------------------------------------------------------------------------------------------------------------------------------------------------------------------------------------------
