# Supplementary material for: Comparative analyses of glycerotoxin expression unveil a novel structural organization of the bloodworm venom system
Source: BMC Evol Biol. 2017 Mar 4;17:64. doi: 10.1186/s12862-017-0904-4 (PMC5336659; doi:10.1186/s12862-017-0904-4)
Supplement: Additional file 2: — Nucleotide alignment of GLTx full-length transcripts (SR23, contig 5772, contig 4317, and contig 4318) and three nearly full-length GLTx clones amplified from second strand cDNA (Cons_clone_5A, 6A, and 7) in G. tridactyla. (TXT 23 kb) [file 12862_2017_904_MOESM2_ESM.txt]

>SR23_contig_5772
GATACACAGACCACCAGCATGCGGCTCCTCCTCGTCACAGCAGTCTACCTGCTTCAAGTTACTTACCTGAAGGCAGATACCTATCCATGTGAACGTAAGTGTTGGGGTAGATCTGTGGAGA---------------AGCGGCCATTCCAGGGAGGATGCTATCGAAGTTGTGAGCCTCATACACTCAAGTGTGGCAGTG---TCTCCTTCGAAGCCAAGTGTAAAAGTGGATGGACC---TGCTATCCAGCGACAGACAACATCGCCAGTAAAGCATGCGACCGGTTCAAAAACTGTCAAGACCGGTGGGCAACAGTGAAGGAAGGTGATGCCCCATGTACTTCATGTGTCCCTGGCTTCCAGTTAACCTCCAGGGGTTACTGCTCACAAGATCTGAACGAGTGTAACAGAAACAATGGTGGATGCACAAATGGCAAGTGTATTAACACAGAGGGAAGCTACCATTGTGACTGCGATCGTGGCTATCTTGCAACCAGCTCCAAAACAAAGTGTGAAGGAGTGGAATGTGAACCACTGACATTGGCTAATGGAAAAGTTCAATCGAACAAGGGCAGC---TGGATCTTCGGGAGTCGGACATTGTTCACATGTGATGACCCAACCAGAAGTGTACTGGATGGTCCATCCTACATCACATGTAATCTGGATGCTGCTGGACTAACAGCCTCCTGGTCAGGCACCTCACCCACCTGTCAAAATGATGATGAGCATGACAGGTTTGCTGAGGTCTTTCATCTACGTTTCCATGGGAAAAAGTTGGATGGCGTTTCCATGGTCACTGGACTGTCACCACGATCCACGGCCTATAGATGTCACAAAGATTCAACTTGTCAGGGTATCATGACCAGAGCAGAGGAATTCGAG------------GGTCTCACAGTCTATGATGGTGGAGTCCTCACTAAAACTCTGGGTCAGTCTCGAGCTGATGGTGTGGCTTTGACTGATGATGCATCTATAGACATCTACACGAAGGTTGATGTTAACTCTGCAGCGGCAAGCTCTTACCAAGATGTTCTAGATGCGATGGTGGGTACCAGTCTTGGATGTTACACAACATCGAGCATGGCAAGCTGGGAAGACTATACCCTGGATGATGGCAGGGCGAATACATGCAATCAAATCTGCCTCCAGGCTGGATATGACTACTTTGGAATCCAG---GCAAGTGACATATGTTGGTGTGGACAAAAGCCGCCAGTGGAGAAAGTGGGTGATGGAAAATGTTCCACTACATGTGTTAATCAAGCCAACATCCTATGTGGCAGTGCAACCACTGCGAATATCTACCAGGTATATACAGACCGCTCTCTGGGATTCTGCTATAGTGGCAATCTCGGCACTGAAACTGTTCCATCTGCAAAGACAAAGGATGCGTGTGTCACAGCATGCCGAGGCCAGGGCTACTACACTGCGAATATACGGAACTCAGGAGA---TTGCTTCTGCGGAAACAGTCTACCAATCGGACCAAGAGTAGATCCCACAGAGTGT------GATGGAAATGGCCACTCAACAGTGTTTATGACTAATCCGGCCTACTTCATGTCAAATGGCCAAGGCGATCAGATCAATCCTATGACGACGAGAATGTATGATGATACTGGATCAGTGACTGGGATGACAACAGGATTATTTCAGAGACTTCCAGGGCTTCGCATTTTCACCTCTGACAGGTTGGTGTTGTATTCCGCGCAGGAGGTGCAGTTTAATGATGTCCAGAATGATTATGACGATGTCTGTGAAGAGATCAAGCGAATAGATGGGGAGTCTGACCGCAGTGGAGACCTCATCTTACATTTCTTTTATTTCCGTTTATCGCAACTTGCCAAACACACAAGTGACAGGGCCAGTCGAGTTTATATCTACGCTCAAAAAGTTGTTATTGATTGCGACATAGAAGTCCCATTTTCTTTGATGATACGCGCGACTAAAATTGTGGTGAGCCCTGGAAAAGTGTTCAAAATCCTGGTGGGATCAGAGTCATCACAAATCGAGATGAACATTGATGAGGTCAAGAAAAATGGGCCACAAAGGAACTTACAACATATGAAGAACAGTCTCCAATGTGCTCGCATGTTGGCTCAATCATGGGATGATACAGAGAAACAGAAGTTGGCATTCAATATACTTCATGAAATGACTAGTCCTACTGCTGAGAATGAGGCTCTCAGGTCTGTGCAGACCATGGGGTCAGCATTAAAACTTCAACTGGAGGGGATGTTCAAGAATGATATACACCATGTACCACCATTTTCTGCTGCCTACTTCACCCGTTTGATGAAGGCGGACTCCAAGATAGTGAATGCCTATGCAGAAAGACTGAATGCTTTAGAAGTCATGAATACTGGCAGGGATGTCTTTTTGAATTACACACAAGAGTTGCAGGGCATCCACGATGACACTTTGATAACTGAGGCTAAGAAGAAGTTTGATGAAGCGATGAAACTATATGCCATGGAACATCGTGTGTATGAGAAGCTACAAGCCACCTATGACACATTGTTTATAGAATTGAGAAAGATAATACCAACATTCAATGCATCAATTCAGGCACAGAAGGATCACCTGAAGTTCCAGGCTGTACTAAGCGTTATGGAATT------------------GGGAGTTACAGCAATGGATCCCAGTGCAGTCGTTTCTGTCAAGAAAAGTTTTTATGACGATATTACTGACATTGCAGCATCGTCCATATGGGGCATTGATCAAGTGGTGTCGAATATTGACAGCTTCACAGATGTTATGACAAATAACTTGAATGAGATGATGAGTGAAGTCAAGCCATACGATGGTACAAAGTATGCATATGAGATAGAAAAAGTGGCCAATATGCATGTATTTGTGGAGGAATGGCGCAACTTCCAGGTCGAAGCTAACAACATCCTGGGTGATGACACAGTTTCAGCTCTCGGTGGAGCTGGTGACTATGGCCGTACCCTAGTCAAATTAACAAATACTGGCATGGCCCTAACTAATGCAATGATTAACAGAGCAGAAAAGACACGTGATGCAGCCCAGAAGCGTGCAACATGGGATCTCTTGGTTGAACAGGGGAAACGTACTACTGAGGTTATCAAAGGCTTCAAGGCATCTAACAGAGAGCGTGCTGCTGCGAACAGTGTTGTAGCAGAACAGATCCGGGATATCACATCTGAAATCAATGACGACTTGGCCAACTTTTGTGAAGCCTACTTTTTTGAGAAGTTGGAGCCTTGTCCAGAATGGATCCAACCCCAATTTGGTGGAGACCTGCTTAGCGTCCAACTGAAGATAAGCCGTGCTGAGAGAGAAGCAGCTTCTCTGGGCCTGGATGCAAGTCCGGTCTCACGAGAAGTCACCATTACCAACACAGATTCATCTGAACACTGTGCTGATGTGATTAAGTGTCCTGTAACTGTGTTCAAAAGAGATCGAGCATTCTCATATGAGGTACATGTTGATCACTTCGACTTGAGTGATTGGGACAAGTATCGGGTGAAGGAGATCGAGGTCAAAGCAATCGGAGCCACACCTAATGGCACAGAAACTGACCTGAAATTCTTCTTGAGATCTATTGGATCTTTCAGAGGGAAATCTGGAGAAGATCGTTACAACTTCCTCACCGATGAATTCTTCTGTGTGTATGAATACGACATCACCAAACCAACCAATGCGCCACCAGAGAGTGCATCTGGTCGTTGTACAGTGTACACACG---TGGTTCACAGGATGAAATGACACAGTATATGACCCCTTACACTGATTGGATGATCGAGGTGGATGACAGACGCAGTGGAGACATCGACTTCTCCAATGTGACAGAAATCATCATTAGGTTCATCGGTCATGGCATACCAGTGAGCAGTAAGCGAGATGTCGGTGAACTTTGA
>Cons_clone_6A_GLTx
------------------------------------------------------------------------------------------------------------------------------------------------------GGAGGATGCTATCAAAGTTGTGAGCCTCATACACTCAAGTGTGGGAGTG---TCTCCTTCGAGGCCAAGTGTAAAAGTGGATGGACC---TGCTATCCAGTGACAGACAACATCGCCAGTAAAGCATGCGACCGGTTCAAAAACTGTCAAGACCGGTGGGCAACAGTGAAGGAAGGTGATGCCCCATGTACTTCCTGTGTCTCTGGCTTCCAGTTAACCTCCAGGGGTTACTGCTCACAAGATCTGAACGAGTGTAACAGAAACAATGGTGGATGCACAAATGGCAAGTGTATTAACACAGAGGGAAGCTACCATTGTGACTGCGATCGTGGCTACCTTGCAACCAGCTCCAGAACAAAGTGTGAAGGGGTAGAATGTGAACCACTGACATTGGCTAATGGGAAAGTTCAATCAAACAAGGGCAGC---TGGATCTTCGGGAGTCGGGCACTGTTCACATGTGATGACCCAACCAGAAGTGTACTAGATGGTCCATCCTACATCACCTGTAATCTGGATGCTGCTGGACTAACAGCCTCCTGGTCAGGCACCTCACCCACCTGTCAAAATGATGATGAGCATGACAGATTTGCTGAGGTCTTTCATCTACGTTTCCACGGCAAGAAGCTGGATGGCGTCTCCTTGGTCACTGGACTGTCACCGCGATCCACGGCCTATAGATGTCACAAAGATTCAACTTGTCAAGGTATCATGACCAGAGCAGAGGAATTTGAG------------GGTCTCACAGTCTATGATGGAGGAGTCCTCACTAAGACTCTGGGTCAGTCTCGAGCTGATGGCGACGCTTTGACTGATGATGCATCTATGGACATCTACACGAAAGTTGATGTTAGCTCGGCAGCGGCAAGCTCCTACCAAGATGTTCTAGATGCGATGGTGGGTACCAGTCTTGGATGTTACACAACATCGAGCATGGCAAGCTGGGAAGACTATACCCTGGATGATGGCAGGGCGACTACATGCAATCAAATCTGCCTCCAGGCTGGATATGACTACTTTGGAATTCAG---GCGAGTGACAAATGTTGGTGTGGACAAAAGCCGCCAGTGGAGAAAGTGGGTGATGGAGAATGTTCCACCGTGTGTGTCAATCAAGCCAACATCCTATGTGGCAGTGCAACCACTGCAAATATCTACCAGGTATATAGAGACCGCTCTCTGGGATTCTGCTATACTGGCAATCTTGGCACTGAAACTGTCCCATCTGCGAAGACAAAGGATGAGTGTGTCACAGTATGCCGAGGCCAGGGCTACTACACTGCAAATATACGAAACTCAGGAGA---ATGCTTCTGCGACAACAGTCTACCGGGCGGACCTAGAGTAGATCCCACAAAGTGTGATGAAGATGGAAGTGGCCACTCAACTGTGTATATGACAAATCCTGCCTACTTCATGTCAAATGACCAGGGCGCGCAAATCAATCCTACGACAACGAGAATGTATGATGATACTGGATCAGTGACTGGGATGACAACAGGTTTATTCCAGAGACTTCCAGGGCTTCGCATTTTCACCTCTGACAGGTTGGTGCTGTATTCCGCAGAGGAGGTACAGTTTCATGATGTTCAGAATGATTATGCTGATACCTGTGGAGAAATTAAGCGGATAGATGGGGAGTCTGACCGCAGTGGAGACCTCATCCTACACTTTTTCCATTTCCGTTTATCGCAACTTGCTAAACACACAAGTGACAGGGCCAGTCGGGTTTATATCTACGCTCAAAAAGTTGTCATTGATTGCGACATACAAGTTCAATTTTCTCTGATGATACGAGCTACTAAAATTGTGGTGAGCACAGGAAAAGTGTTCAAAATCCTGGTGGGATCAAAGTCATCACAAATCGAGATGGATGTTGATGATGTCAAGAACAATGGGCCGCCAAGAAACTTACAACAGATGAAAGACAGTCTCCAATGTGCTCGCATGTTGGCTCAATCATGGGACGATACAGAGAAACAGAAGTTGGCATTCAATATCCTTCATGAAATGACAAGTCCTACTGCTGGGAATGAGGCTCAGAGGTCTGTGCAAACCATGGCATCAGCTTTGAAACTTCAACTGGAGGGGATGTTCAAAAATGATATACACCATGTACCATCTTATTCTGCTGCTTACTTCACCTACTTGATGAAGGCTGACTCTGACATAGTGAATGCCTATGCGGCAAGACTGAATGCTTTGGAAGTCATCACCACTAGCAGAAATGACTTCTTGAATTACACCCAAGAGTTGGAGAAAATCCACCAGGACACTTCGATAGCTCAGGCAAAGAAGAGGTTTGATGAAACAATGAAACTATATAAAAAAGAGGATCTTGTGTACACAAAGCTACAAGCTGCCTATGACACTGCATTGACAAATTTAAGGGGAGTAATTCCAACATTCAGAAAGTCAATCGAAGCACAGGAAGATCACCTACGGTTCAAGGCCCTTCTAAGTTTCCTGGAATT------------------GGGTGTAGCAGCAATGGATCCCGCGGCAGTAGCTTCAGTCTCAAAAGGTTTTTATGATGATGTAACCGACATTGCAGCATCGTCCATATGGGGCATTGATCAAGTGGTGACAAATATAGACAGCTTCACAGATGTTATGACGAATAACTTGAATGAGATGATGAGTGAAGTCAAGCCATACGATGGTACAAAATATGCATATGAGATAGAAAAAGTGGCCAATATGCATGTGTTTGTGGAGGAATGGCGCAACTTCCAGGTCGAAGCTAACAACATCCTGGGTGATGACACAGTTTCAGCTCTCGGTGGAGCTGGTGACTATGGCCGTAACCTGGTCAAATTAACAAATATTGGCATGGCCCTAACCGATGCAATGATTAACAGAGCAGAAAAGACACGTGATGCAGCCCAGAAGCGTACAACATGGGATCTCTTGGTTGAACAGGGGAGGCGTACTACTGAGGTTATCAAAGGCTTTAAGGCAGCTAACAGTGAGCGTGCTGCTGCAAACAGCGTTGTAGCAGAACAGATCCGGGATATCACATCTGAAATCAATGGGGACTTGGCCAACTTTTGTGAAGCTTACTTCTTTGAGAAGTTGGAGCCATGTCCAAAAAGCATCCAACCCCGATTCGGTGGAGACCTGCTTAGCGTCCAACTGAGTATAAGTCGTGCCGAACGGGAAGCAGCATCTCTGGGTCTGGATGGAAGTCCGGTCTCACGAGAAGTCACCATTACCAACACTGATGCTTCTGAAGACTGCATCGACGTGACCCAGTGTCCTGTAACAGTCTTCAAAAGAGATCGAGCATTCTCATATGAGGTGCCTATTGATAACTTTGACTTGAGTGATTGGGACGAGTATCGGGTGAAGGAGATCGAGGTCAAAGCAATCGGAGCCACACCTAATCGCACAGAAACTGACCTGAAATTGTTTGTGAGGTCTAGTGGATCTTTCAGTGGGAAATCAGGAGGAACTCATTACAACTTCCTCACTGATGACTTCTTCTGTGTGTATGAATATGACATCAACAGTCCAATCGATGCTCCGCCAGAGAGTGCATCGGGCCGATGTACAGTGTATGCACG---TGGTTCCAAGAAGGATATGACTCGGTATGCGACCCCCTACGCTGATTGGATGA-----------------------------------------------------------------------------------------------------------------------
>Cons_clone_5A_GLTx
-----------------------------------------------------------------------------------------------------------------------------------------------------------------------TTGAGAGCCTCATACACTCAAGTGTGGCAGTG---TCTCCTTCGAGGCCAAGTGTAAAAGTGGATGGTCC---TGCTATCCAGTGACAGACAACATCGCCAGTAATGCATGTGACCGGTTCAAAAGCTGTCAAGACCGGTGGGCAACAGTGAAGGAAACTGATGCCCCATGTACTTCCTGTGTCCCTGGCTTCCAGTTAACCTCCAGGGGTTACTGCTCACAAGATCTGAACGAGTGTAACAGAAACAATGGTGGATGCACAAATGGCAAGTGTATTAACACAGAGGGAAGCTACCATTGTGACTGCGATCGTGGCTACCTTGCAACCAGCTCCAGAACAAAGTGTGAAGGGGTAGAATGTGAACCACTGACATTGGCTAATGGAAAAGTTCAATCAAACAAGGGCAGC---TGGATCTTCGGGAGTCGGGCACTGTTCACATGTGATGACCAAGCCAGAAGTGTACTGGATGGTCCATCCTACATCACCTGTAATCTGGATGCTGCTGGACTAACAGCCTCCTGGTCAGGCACCTCGCCCACCTGTCAAAATGATGATGAGCATGACAGGTTTGCTGAGGTCTTTCATCTACGTTTCCACGGCAAAAAGCTGGATGGCGTTTCCTTGGTCACTGGACTGTCACCACGATCTACAGCATATAGATGTCACAAAGATTCAACTTGTCAAGGTATCATGACCAGAGCAGAGGAATTTGAGGTTTCTGCAACAGGTCTCACAGTCTATGATGGAGGAGTCCTCACTAAGACTCTGGGTCAGTCTCGAGCTGATGGCGACGCTTTGACTGATGATGCATCTATGGACATCTACACGAAAGTTGATGTTAGCTCGGCAGCGGCAAGCTCCTACCAAGATGTTCTAGATGCGATGGTGGGTACCAGTCTTGGATGTTACACAACATCGAGCATGGCAAGCTGGGAAGACTATACCCTGGATGATGGCAGGGCGACTACATGCAATCAAATCTGCCTCCAGGCTGGATATGACTACTTTGGAATTCAG---GCGAGTGACAAATGTTGGTGTGGACAAAAGCCGCCAGTGGAGAAAGTGGGTGATGGAGAATGTTCCACCGTGTGTGTCAATCAAGCCAACATCCTATGTGGCAGTGCAACCACTGCAAATATCTACCAGGTATATAGAGACCGCTCTCTGGGATTCTGCTATACTGGCAATCTTGGCACTGAAACTGTCCCATCTGCGAAGACAAAGGATGAGTGTGTCACAGTATGCCGAGGCCAGGGCTACTACACTGCAAATATACGAAACTCAGGAGA---ATGCTTCTGCGACAACAGTCTACCGGGCGGACCTAGAGTAGATCCCACAAAGTGTGATGAAGATGGAAGTGGCCACTCAACTGTGTATATGACAAATCCTGCCTACTTCATGTCAAATGACCAGGGCGCGCAAATCAATCCTATGACAACGAGAATGTATGATGATACTGGATCAGTGACTGGGATGACAACAGGTTTATTCCAGAGACTTCCAGGGCTTCGCATTTTCACCTCTGACAGGTTGGTGCTGTATTCTGCAGAGGAGGTACAGTTTCATGATGTTCAGAATGATTATGCTGATACCTGTGGAGAAATTAAGCGAATAGATGGGGAGTCTGACCGCAGTGGAGACCTCATCCTACACTTTTTCCATTTCCGTTTATCGCAACTTGCTAAACACACAAGTGACAGGGCCAGTCGGGTTTATATCTACGCCCAAAAAGTTGTCATTGATTGCGACATACAAGTTCAATTTTCTCTGATGATACGAGCTACTAAAATTGTGGTGAGCACAGGAAAAGTGTTCAAAATCCTGGTGGGATCAGAGTCATCACAAATCGAGATGGATGTTGATGATGTCAAGAACAATGGGCCGCCAAGAAACTTACAACAGATGAAAGACAGTCTCCAATGTGCTCGCATGTTGGCTCAATCATGGGACGATACAGAGAAACAGAAGTTGGCATTCAATATCCTTCATGAAATGACAAGTCCTACTGCTGGGAATGAGGCTCAGAGGTCTGTGCAAACCATGGCATCAGCTTTGAAACTTCAACTGGAGGGGATGTTCAAAAATGATATACACCATGTACCATCTTATTCTGCTGCTTACTTCACCTACTTGATGAAGGCTGACTCTGACATAGTGAATGCCTATGCGGCAAGACTGAATGCTTTGGAAGTCATCACCACTAGCAGAGATGACTTCTTGAATTACACCCAAGAGTTGGAGAAAATCCACCAGGACACTTCGATAGCTCAGGCAAAGAAGAGGTTTGATGAAACAATGAAACTATATAAAAAAGAGGATCTTGTGTACACAAAGCTACAAGCTGCCTATGACACTGCATTGACAAATTTAAGGGGAGTAATTCCAACATTCAGGAAGTCAATCGAAGCGCAGGAAGATCACCTACGGTTCAAGGCCCTTCTAAGTTTCCTGGAATT------------------GGGTGTAGCAGCAATGGATCCCGCGGCAGTAGCTTCAGTCTCAAAAGGTTTTTATGATGATGTAACCGACATTGCAGCATCGTCCATATGGGGCATTGATCAAGTGGTGACAAATATAGACAGCTTCACAGATGTTATGACGAATAACTTGAATGAGATGATGAGTGAAGTCAAGCCATACGATGGTACAAAATATGCATATGAGATAGAAAAAGTGGCCAATATGCATGTGTTTGTGGAGGAATGGCGCAACTTCCAGGTCGAAGTTAACAACATCCTGGGTGATGACACAGTTTCAGCTCTCGGTGGAGCGGGTGACTATGGCCGTAACCTGGTCAAATTAACAAATATTGGCATGGCCCTAACCAATGCAATGATTAACAGAGCAGAAAAGACACGTGATGCAGCCCAGAAGCGTACAACATGGGATCTCTTGGTTGAACAGGGGAGGCGTACTACTGAGGTTATCAAAGGCTTTAAGGCAGCTAACAGTGAGCGTGCTGCTGCAAACAGCGTTGTGGCAGAACAGATCCGGGATATCACATCTGAAATCAATGGGGACTTGGCCAACTTTTGTGAAGCATACTTCTTTGAGAAGTTGGAGCCATGTCCAAAAAGCACCCAACCCCGATTCGGTGGAGACCTGCTTAGCGTCCAACTGAGTATTAGTCGTGCTGAACGGGAAGCTGCATCTCTGGGTCTGGATGGAAGTCCGGTCTCACGAGAAGTCACCATTACCAACACTGATGCTTCTGAAGACTGCATCGACGTGACCCAGTGTCCTGTAACAGTCTTCAAAAGAGATCGAGCATTCTCATATGAGGTGCCTATTGATAACTTTGACTTGAGTGATTGGGACAAGTATCGGGTGAAGGAGATCGAGGTCAAAGCAATCGGAGCCACACCTGATCGCACAGAAACTGACCTGAAATTGTTTGTGAGGTCTAGTGGATCTTTCAGTGGGAAATCAGGAGGAACTCATTACAACTTCCTCACTGATGACTTCTTCTGTGTGTATGAATATGACATCAACAGTCCAATCGATGCTCCGCCAGAGAGTGCATCGGGCCGATGTACAGTGTATGCACG---TGGTTCCAAGAAGGATATGACTCGGTACGCGACCCCCTACGCTGCTTGGATGATCGAGGTAGATGA----------------------------------------------------------------------------------------------------------
>Cons_clone_7_GLTx
------------------------------------------------------------------------------------------------------------------------------------------------------GGAGGATGCTATCAAAGTTGTGAGCCTCATACACTCAAGTGTGGCAGTG---TCTCCTTCGAGGCCAAGTGTAAAAGTGGATGGTCC---TGCTATCCAGTGACAGACAACATCGCCAGTAATGCATGTGACCGGTTCAAAAACTGTCAAGACCGGTGGGCAACAGTGAAGGAAACTGATGCCCCATGTACTTCCTGTGTCCCTGGCTTCCAGTTAACCTCCAGGGGTTACTGCTCACAAGATCTGAACGAGTGTAACAGAAACAATGGTGGATGCACAAATGGCAAGTGTATTAACACAGAGGGAAGCTACCATTGTGACTGCGATCGTGGCTACCTTGCAACCAGCTCCAGAACAAAGTGTGAAGGGGTAGAATGTGAACCACTGACATTGGCTAATGGAAAAGTTCAATCAAACAAGGGCAGC---TGGATCTTCGGGAGTCGGGCACTGTTCACATGTGATGACCAAGCCAGAAGTGTACTGGGTGGTCCATCCCACATCACCTGTAATCTGGATGCTGCTGGACTAACAGCCTCCTGGTCAGGCACCTCGCCCACCTGTCAAAATGATGATGAGCATGACAGGTTTGCTGAGGTCTTTCATCTACGTTTCCACGGCAAAAAGCTGGATGGCGTTTCCTTGGTCACTGGACTGTCACCACGATCTACAGCATATAGATGTCACAAAGATTCAACTTGTCAAGGTATCATGACCAGAGCAGAGGAATTTGAGGTTTCTGCAACAGGTCTCACAGTCTATGATGGAGGAGTCCTCACTAAGACTCTGGGTCAGTCTCGAGCTGATGGCGACGCTTTGACTGATGATGCATCTATGGACATCTACACGAAAGTTGATGTTAGCTCGGCAGCGGCAAGCTCCTACCAAGATGTTCTAGATGCGATGGTGGGTACCAGTCTTGGATGTTACACAACATCGAGCATGGCAAGCTGGGAAGACTATATCCTGGATGATGGCAGGGCGACTACATGCAATCAAATCTGCCTCCAGGCTGGATATGACTACTTTGGAATTCAG---GCGAGTGACAAATGTTGGTGTGGACAAAAGCCGCCAGTGGAGAAAGTGGGTGATGGAGAATGTTCCACCGTGTGTGTCAATCAAGCCAACATCCTATGTGGCAGTGCAACCACTGCAAATATCTACCAGGTATATAGAGACCGCTCTCTGGGATTCTGCTATACTGGCAATCTTGGCACTGAAACTGTCCCATCTGCGAAGACAAAGGATGAGTGTGTCACAGTATGCCGAGGCCAGGGCTACTACACTGCAAATATACGAAACTCAGGAGA---ATGCTTCTGCGACAACAGTCTACCGGGCGGACCTAGAGTAGATCCCACAAAGTGTGATGAAGATGGAAGTGGCCACTCAACTGTGTATATGACAAATCCTGCCTACTTCATGTCAAATGACCAGGGCGCGCAAATCAATCCTATGACAACGAGAATGTATGATGATACTGGATCAGTGACTGGGATGACAACAGGTTTATTCCAGAGACTTCCAGGGCTTCGCATTTTCACCTCTGACAGGTTGGTGCTGTATTCTGCAGAGGAGGTACAGTTTCATGATGTTCAGAATGATTATGCTGATACCTGTGGAGAAATTAAGCGAATAGATGGGGAGTCTGACCGCAGTGGAGACCTCATCCTACACTTTTTCCATTTCCGTTTATCGCAACTTGCTAAACACACAAGTGACAGGGCCAGTCGGGTTTATATCTACGCTCAAAAAGTTGTCATTGATTGCGACATACAAGTTCAATTTTCTCTGATGATACGAGCTACTAAAATTGTGGTGAGCACAGGAAAAGTGTTCAAAATCCTGGTGGGATCAGAGTCATCACAAATCGAGATGGATGTTGATGATGTCAAGAACAATGGGCCGCCAAGAAACTTACAACAGATGAAAGACAGTCTCCAATGTGCTCGCATGTTGGCTCAATCATGGGACGATACAGAGAAACAGAAGTTGGCATTCAATATCCTTCATGAAATGACAAGTCCTACTGCTGGGAATGAGGCTCAGAGGTCTGTGCAAACCATGGCATCAGCTTTGAAACTTCAACTGGAGGGGATGTTCAAAAATGATATACACCATGTACCATCTTATTCTGCTGCTTACTTCACCTACTTGATGAAGGCTGACTCTGACATAGTGAATGCCTATGCGGCAAGACTGAATGCTTTGGAAGTCATCACCACTAGCAGAGATGACTTCTTGAATTACACCCAAGAGTTGGAGAAAATCCACCAGGACACTTCGATAGCTCAGGCAAAGAAGAGGTTTGATGAAACAATGAAACTATATAAAAAAGAGGATCTTGTGTACACAAAGCTACAAGCTGCCTATGACACTGCATTGACAAATTTAAGGGGAGTAATTCCAACATTCAGGAAGTCAATCGAAGCGCAGGAAGATCACCTACGGTTCAAGGCCCTTCTAAGTTTCCTGGAATT------------------GGGTGTAGCAGCAATGGATCCCGCGGCAGTAGCTTCAGTCTCAAAAGGTTTTTATGATGATGTAACCGACATTGCAGCATCGTCCATATGGGGCATTGATCAAGTGGTGACAAATATAGACAGCTTCACAGATGTTATGACGAATAACTTGAATGAGATGATGAGTGAAGTCAAGCCATACGATGGTACAAAATATGCATATGAGATAGAAAAAGTGGCCAATATGCATGTGTTTGTGGAGGAATGGCGCAACTTCCAGGTCGAAGCTAACAACATCCTGGGTGATGACACAGTTTCAGCTCTCGGTGGAGCGGGTGACTATGGCCGTAACCTGGTCAAATTAACAAATATTGGCATGGCCCTAACCAATGCAATGATTAACAGAGCAGAAAAGACACGTGATGCAGCCCAGAAGCGTACAACATGGGATCTCTTGGTTGAACAGGGGAGGCGTACTACTGAGGTTATCAAAGGCTTTAAGGCAGCTAACAGTGAGCGTGCTGCTGCAAACAGCGTTGTGGCAGAACAGATCCGGGATATCACATCTGAAATCAATGGGGACTTGGCCAACTTTTGTGAAGCATACTTCTTTGAGAAGTTGGAGCCATGTCCAAAAAGCATCCAACCCCGATTCGGTGGAGACCTGCTTAGCGTCCAACTGAGTATTAGTCGTGCTGAACGGGAAGCTGCATCTCTGGGTCTGGATGGAAGTCCGGTCTCACGAGAAGTCACCATTACCAACACTGATGCTTCTGAAGACTGCATCGACGTGACCCAGTGTCCTGTAACAGTCTTCAAAAGAGATCGAGCATTCTCATATGAGGTGCCTATTGATAACTTTGACTTGAGTGATTGGGACAAGTATCGGGTGAAGGAGATCGAGGTCAAAGCAATCGGAGCCACACCTGATCGCACAGAAACTGACCTGAAATTGTTTGTGAGGTCTAGTGGATCTTTCAGTGGGAAATCAGGAGGAACTCATTACAACTTCCTCACTGATGACTTCCTCTGTGTGTATGAATATGACATCAACAGTCCAATCGATGCTCCGCCAGAGAGTGCATCGGGCCGATGTACAGTGTATGCACG---TGGTTCCAAGAAGGATATGACTCGGTACGCGACCCCCTACGCTGATTGGA--------------------------------------------------------------------------------------------------------------------------
>SR23_contig_4317
GATGGCAGCATCA--ACCATGAAGATGCTCATCACCCTGGTGATCGTACTTCTCCAAGGTCTTAGCATACAGACGGAGA---ACCCATGTACACTAAAGGGCTCCAATATATACGGGAAAAGATCTGATCATTCTGAACGACAATATATGATAATGAGAGATCGAAAACGATGCGAGGGAAGAATCTGGTGTGGGAATGGAATCACGTTCGTACCGAAATGCAGAAAAGTATGGGGTGGATGCGAGGCATCCACTTCGGGTATTGAGGAGACAGCCTGTCAAAGGTTTGAGAACTGTGCCCCTCGAGAGAAATGGGTTAACGAAGATGATGTCCCATGCATAGCTTGCATCGACGGCTTCCGACTCACTTCAGCTGGGTACTGCACACAAGATGAGGATGAATGTATTCGAGATGTTTGCCAGC---CGAATGGAAGATGTGTCAATACACATGGGAGCTTTCATTGTGTGTGTGACCATGGATACAAAGTGAATGCTGCAGGAAGCCACTGTCAAGCCCTTCAATGTGAAGAACCCAGTCTGCCTAGTGGAGAAGTAATCTCTGACAGTGATGACGAATGGATGTTTGAAAGTCATGCCTTCTTC------GATTGTACAAGTGACAAGGTCCTCGTGGGTCCTGCATATCTCACTTGTGAACTAGATGCTGTTGCGGAACAAGCTTCATGGTCCGGCAATTATCCATCATGTGAGAATGATCGGGTCAGTGACCGTACTGCTCAGGTATTCCACATACGTTACCATGGTTTTCAACTTGAAGGAGTGTCACTCGATACAGGGGTGGAGCCGTCCTCAGCTGCCTATAGCTGTGTGAATGCTCAGTCATGTGATGGTATAGTCGTTTACACTGAGGATATTGAG------------GATGGACAGCTTCACAATAGCGGCCTTTTGCGAAAGCCACTTGCACATTTACTATCAAAAGGCAAAAATCTCAGACCTAACGACCAAGTTGACATCTACACCAAACTCAAATTCAG------GAGGGGACATCGATATTCAGATATTTTGGCAAAAGCGATTGGTGCAAGCACTGGGTGCTATAGTAGGCAGTCTCTCTCAACCTGGGAAGAATCTCGACTCCAGGATGGAGCTGCAACTAGCTGTAACCGCAAGTGTCTTAAATCTGGATATGAATTCTTCGCTGTACAGCAATCAGCGAGAAAATGCCTGTGTGGAAAGGTGCAACCAGGGGTGAGTGTCTCTGACTCAGAATGTAGCACCCCCTGCCGTAAACAGGAAAGCATCATGTGTGGGGGTAGTGACACAGCCAGTGTTTACCGTGTGCACAAAGACAATACCCTTGGATACTGCTACTCTGGTAATTTAGGTGGCAGGCCAATACGGGGTGCTACTACAGATGATGACTGTATCAATCAATGCAGAGGATACAATGCGAGGTATGCACATATCCGAAGTGGAGGTGGGCGTTGCTTCTGTGGGAACGATCTGCCAGAAACACCCAACGTTGAAGACACGTTCTGCTCAGCCGGAACAAATGGATATACACGAACATATTCTGCTGATCCAGCCCTTAACATGATAGTACGTCGAAAAAGAAGCGCTTATAAAGTAACTACCAAAATGTTTGATAGTGGGGATTCTGTGACGGGGATGACAACAGATCTTTTCAAGAAACTTCCAGGCTTGCGCATATTTACATCAAAAAGATTGGTCCTGTACTCGGATGAGGATGTAGAATTTGTTGATGCACCAGACGAATATGAGAGCACATGCGGGGAGATTGCCAGGGTGGATGGGGAGGCGGACATTGGTGGAGATCGAGAGCTGCACTTCTACTACCTAAGAACATCTGCTCTTAGTAGCTACACCAGCAATAATGCAAAGCGAGTCCATATCTACGCTCAAACAGTCGTTATAGATAGTGACATTGATGTGCCCTTCTCACTTCTCATAAGGGCCACAAAGATTTCAGTGGTTCCCCGAAACGATTTCAAGATAACTGTTTCCCATGATGCTCCTGCTTTGGATATAAATATTCCTGAAATAAGAGATGCTGGACCAGCAAGGAACTTACAGCATATGAAAGATAGTATTCAGTGTGCACGCATGCTGATGATATCACAAGATAGCA---GTAAAGTTGACACAGCATTCAGTATACTGTATGAATTGATGAATCCTCCAGCAACGGATGCAGCTGAGAAAACAGTCCAAACAGTGGCCAGCTCATTAAAGATTCAGCTTGAGGGGATGATGAAGAATAACATACATCATGTGCCAAGCTATACAATTGCCTACTATGGGAAATTACTGGCGAGTGACTCAGAAATTGTGGATGACTATGACGACCGATTACAGCTCCTGAAGCTTGGAGACACCACAGAAACGACATTCCTCAGTTATGCCCAAGAACTGGGTGAGATATATGAGAAAACGTCAATTATGGATGCTGAGAACCAGTTTGATGATGCCATGAAAGTTTATGATTCGTCCACAGCAATTTATCGAAGGCTTCAGACTGCCTATGATGAAGGCTATGACACCTTAATGAGAGCTGTTCCGATATTCACGCAAGCTATCCGGGAGAAGGTGGAAGATCTTAAATTCCGGAGAGCTTTGATGTTTCTTGATCTATTTGTCAATGCTCTCCAAGGTGGAATACAAGGTGACCCAGGTGCAGTGGTCTCGTCATTAAAAGATTCCTTCATTGATATAAGTGATAATGGAGCATCATCAATCTGGGGCATAGAGAGTGTAGTGAACAACATCAATGACTTCACTGCAGTCTTAGATGGAAATCTGAATGCACTCATGAATAAAGACGAGCCATATGATGGTACAAGATATACATATGTGATCGAACGAGTAGCAACCATGCACAAAACTGTTTTGGATTGGGAAAACTTCCAGATTGAATCTAGTGTCATCTTCGCTGATGAAGATATCTTTGCTATCAATGGTGCTGGTGACTATGGACGAGCTATTGTCAAGTTGACAAATTTGGGGAAGGCATTGACCAAAGCTATGATTGACAAAGCTGAACTGACAAGGCAGGCTGCATTGAAAAGATCAACTTTGGATCTGCTACGTGAACAGCAGCAGCGTACCTCTCAGGCTATTGCAAGCTTCAACCAAGACAGACGACTACGAGCTGCGGCAGAAAGTGCTGTTGGAGAACAGATTCGTGACCTCACATCACAGGTCAATGACAACCTTGCTTCATTTTGTCAGGCCTACTTCTTTGAGCGTCTGGAGACATGCCCAGATGACATGCAGCCACGATTTGGCAGTGACCTGTTGGAACTACGACAGAGGATAAACAGAGCACAAAAGGAAGTTCCAGAATTGAATCTCAATTTTAGACCTGTTTCACGCACAATAGCAATCCTAAACACCGATGATTCTACTGACTGTGAAGACGTCACCAAGTGTCCAATCACCTTCTTCAAGAAGAATCGTGCATTTGCCTTTAAGGTTCCAATTGGACACAGGGAGTTGGAAGATTATGATCAATACCGTGTTGAAGAAGTGGAGATCAAAGCTCTTGGAGCTGAAGCAACTGGTCGCCGGAAAGACTTGAAATTCTTTGTTACTTCTACTGGATTCTTCAAGTCAAAGTCTGGATCAACGACATATAACTTCCTCACAGATGAGTTCTTCGGTACCTATGAGTACAATGTGGAAA------------------CAGGTGAAGTTGTTGGGCAGTGCAAGATCTATGAGAGTGATGGTGCACAAGAAGGGATGACGTCATATATGACGCCGTACACAAACTGGATGATACAGGTGGATGACCGCCGCAGCAGTACCATCGACTTATCAAATGTACATGAAATTGAGATGAAGTTCATTGGCAGTGGAGTACCTGTCCGC---------------------TACTAA
>SR23_contig_4318
GATGGCAGCATCA--ACCATGAAGATGCTCATCACCCTGGTGATCGTACTTCTCCAAGGTCTTAGCATACAGACGGAGA---ACCCATGTACACTAAAGGGCTCCAATATATACGGGAAAAGATCTGATCATTCTGAACGACAATATATGATAATGAGAGATCGAAAACGATGCGAGGGAAGAATCTGGTGTGGGAATGGAATCACGTTCGTACCGAAATGCAGAAAAGTATGGGGTGGATGCGAGGCATCCACTTCGGGTATTGAGGAGACAGCCTGTCAAAGGTTTGAGAACTGTGCCCCTCGAGAGAAATGGGTTAACGAAGATGATGTCCCATGCATAGCTTGCATCGACGGCTTCCGACTCACTTCAGCTGGGTACTGCACACAAGATGAGGATGAATGTATTCGAGATGTTTGCCAGC---CGAATGGAAGATGTGTCAATACACATGGGAGCTTTCATTGTGTGTGTGACCATGGATACAAAGTGAATGCTGCAGGAAGCCACTGTCAAGCCCTTCAATGTGAAGAACCCAGTCTGCCTAGTGGAGAAGTAATCTCTGACAGTGATGACGAATGGATGTTTGAAAGTCATGCCTTCTTC------GATTGTACAAGTGACAAGGTCCTCGTGGGTCCTGCATATCTCACTTGTGAACTAGATGCTGTTGCGGAACAAGCTTCATGGTCCGGCAATTATCCATCATGTGAGAATGATCGGGTCAGTGACCGTACTGCTCAGGTATTCCACATACGTTACCATGGTTTTCAACTTGAAGGAGTGTCACTCGATACAGGGGTGGAGCCGTCCTCAGCTGCCTATAGCTGTGTGAATGCTCAGTCATGTGATGGTATAGTCGTTTACACTGAGGATATTGAG------------GATGGACAGCTTCACAATAGCGGCCTTTTGCGAAAGCCACTTGCACATTTACTATCAAAAGGCAAAAATCTCAGACCTAACGACCAAGTTGACATCTACACCAAACTCAAATTCAG------GAGGGGACATCGATATTCAGATATTTTGGCAAAAGCGATTGGTGCAAGCACTGGGTGCTATAGTAGGCAGTCTCTCTCAACCTGGGAAGAATCTCGACTCCAGGATGGAGCTGCAACTAGCTGTAACCGCAAGTGTCTTAAATCTGGATATGAATTCTTCGCTGTACAGCAATCAGCGAGAAAATGCCTGTGTGGAAAGGTGCAACCAGGGGTGAGTGTCTCTGACTCAGAATGTAGCACCCCCTGCCGTAAACAGGAAAGCATCATGTGTGGGGGTAGTGACACAGCCAGTGTTTACCGTGTGCACAAAGACAATACCCTTGGATACTGCTACTCTGGTAATTTAGGTGGCAGGCCAATACGGGGTGCTACTACAGATGATGACTGTATCAATCAATGCAGAGGATACAATGCGAGGTATGCACATATCCGAAGTGGAGGTGGGCGTTGCTTCTGTGGGAACGATCTGCCAGAAACACCCAACGTTGAAGACACGTTCTGCTCAGCCGGAACAAATGGATATACACGAACATATTCTGCTGATCCAGCCCTTAACATGATAGTACGTCGAAAAAGAAGCGCTTATAAAGTAACTACCAAAATGTTTGATAGTGGGGATTCTGTGACGGGGATGACAACAGATCTTTTCAAGAAACTTCCAGGCTTGCGCATATTTACATCAAAAAGATTGGTCCTGTACTCGGATGAGGATGTAGAATTTGTTGATGCACCAGACGAATATGAGAGCACATGCGGGGAGATTGCCAGGGTGGATGGGGAGGCGGACATTGGTGGAGATCGAGAGCTGCACTTCTACTACCTAAGAACATCTGCTCTTAGTAGCTACACCAGCAATAATGCAAAGCGAGTCCATATCTACGCTCAAACAGTCGTTATAGATAGTGACATTGATGTGCCCTTCTCACTTCTCATAAGGGCCACAAAGATTTCAGTGGTTCCCCGAAACGATTTCAAGATAACTGTTTCCCATGATGCTCCTGCTTTGGATATAAATATTCCTGAAATAAGAGATGCTGGACCAGCAAGGAACTTACAGCATATGAAAGATAGTATTCAGTGTGCACGCATGCTGATGATATCACAAGATAGCA---GTAAAGTTGACACAGCATTCAGTATACTGTATGAATTGATGAATCCTCCAGCAACGGATGCAGCTGAGAAAACAGTCCAAACAGTGGCCAGCTCATTAAAGATTCAGCTTGAGGGGATGATGAAGAATAACATACATCATGTGCCAAGCTATACAATTGCCTACTATGGGAAATTACTGGCGAGTGACTCAGAAATTGTGGATGACTATGACGACCGATTACAGCTCCTGAAGCTTGGAGACACCACAGAAACGACATTCCTCAGTTATGCCCAAGAACTGGGTGAGATATATGAGAAAACGTCAATTATGGATGCTGAGAACCAGTTTGATGATGCCATGAAAGTTTATGATTCGTCCACAGCAATTTATCGAAGGCTTCAGACTGCCTATGATGAAGGCTATGACACCTTAATGAGAGCTGTTCCGATATTCACGCAAGCTATCCGGGAGAAGGTGGAAGATCTTAAATTCCGGAGAGCTTTGATGTTTCTTGATCTATTTGTCAATGCTCTCCAAGGTGGAATACAAGGTGACCCAGGTGCAGTGGTCTCGTCATTAAAAGATTCCTTCATTGATATAAGTGATAATGGAGCATCATCAATCTGGGGCATAGAGAGTGTAGTGAACAACATCAATGACTTCACTGCAGTCTTAGATGGAAATCTGAATGCACTCATGAATAAAGACGAGCCATATGATGGTACAAGATATACATATGTGATCGAACGAGTAGCAACCATGCACAAAACTGTTTTGGATTGGGAAAACTTCCAGATTGAATCTAGTGTCATCTTCGCTGATGAAGATATCTTTGCTATCAATGGTGCTGGTGACTATGGACGAGCTATTGTCAAGTTGACAAATTTGGGGAAGGCATTGACCAAAGCTATGATTGACAAAGCTGAACTGACAAGGCAGGCTGCATTGAAAAGATCAACTTTGGATCTGCTACGTGAACAGCAGCAGCGTACCTCTCAGGCTATTGCAAGCTTCAACCAAGACAGACGACTACGAGCTGCGGCAGAAAGTGCTGTTGGAGAACAGATTCGTGACCTCACATCACAGGTCAATGACAACCTTGCTTCATTTTGTCAGGCCTACTTCTTTGAGCGTCTGGAGACATGCCCAGATGACATGCAGCCACGATTTGGCAGTGACCTGTTGGAACTACGACAGAGGATAAACAGAGCACAAAAGGAAGTTCCAGAATTGAATCTCAATTTTAGACCTGTTTCACGCACAATAGCAATCCTAAACACCGATGATTCTACTGACTGTGAAGACGTCACCAAGTGTCCAATCACCTTCTTCAAGAAGAATCGTGCATTTGCCTTTAAGGTTCCAATTGGACACAGGGAGTTGGAAGATTATGATCAATACCGTGTTGAAGAAGTGGAGATCAAAGCTCTTGGAGCTGAAGCAACTGGTCGCCGGAAAGACTTGAAATTCTTTGTTACTTCTACTGGATTCTTCAAGTCAAAGTCTGGATCAACGACATATAACTTCCTCACAGATGAGTTCTTCGGTACCTATGAGTACAATGTGGAAA------------------CAGGTGAAGTTGTTGGGCAGTGCAAGATCTATGAGAGTGATGGTGCACAAGAAGGGATGACGTCATATATGACGCCGTACACAAACTGGATGATACAGGTGGATGACCGCCGCAGCAGTACCATCGACTTATCCAATGTACATGAAATCGAGATAAAGTTCATCGGCAGTGGAGTACCTGTCCGC---------------------TACTAA
