# Supplementary material for: Comparative analyses of glycerotoxin expression unveil a novel structural organization of the bloodworm venom system
Source: BMC Evol Biol. 2017 Mar 4;17:64. doi: 10.1186/s12862-017-0904-4 (PMC5336659; doi:10.1186/s12862-017-0904-4)
Supplement: Additional file 3: — Protein-translated alignment of GLTx full-length transcripts (SR23, contig 5772, contig 4317, and contig 4318) and three nearly full-length GLTx clones amplified from second strand cDNA (Cons_clone_5A, 6A, and 7) in G. tridactyla. (TXT 7 kb) [file 12862_2017_904_MOESM3_ESM.txt]

>SR23_contig_5772
DTQTTSMRLLLVTAVYLLQVTYLKADTYPCERK---CWGRSVEKRPFQGGCYR---SCEPHTLKCGSVSFEAKCKSGW-TCYPATDNIASKACDRFKNCQDRWATVKEGDAPCTSCVPGFQLTSRGYCSQDLNECNRNNGGCT-NGKCINTEGSYHCDCDRGYLATSSKTKCEGVECEPLTLANGKVQSNK-GSWIFGSRTLFTCDDPTRSVLDGPSYITCNLDAAGLTASWSGTSPTCQNDDEHDRFAEVFHLRFHGKKLDGVSMVTGLSPRSTAYRCHKDSTCQGIMTRAEEFE----GLTVYDGGVLTKTLGQSRADGVALTDDASIDIYTKVDVNSAAASSYQDVLDAMVGTSLGCYTTSSMASWEDYTLDDGRANTCNQICLQAGYDYFGIQAS-DICWCGQKPPVEKVGDGKCSTTCVNQANILCGSATTANIYQVYTDRSLGFCYSGNLGTETVPSAKTKDACVTACRGQGYYTANIRN-SGDCFCGNSLPIGPRVDPTEC--DGNGHSTVFMTNPAYFMSNGQGDQINPMTTRMYDDTGSVTGMTTGLFQRLPGLRIFTSDRLVLYSAQEVQFNDVQNDYDDVCEEIKRIDGESDRSGDLILHFFYFRLSQLAKHTSDRASRVYIYAQKVVIDCDIEVPFSLMIRATKIVVSPGKVFKILVGSESSQIEMNIDEVKKNGPQRNLQHMKNSLQCARMLAQSWDDTEKQKLAFNILHEMTSPTAENEALRSVQTMGSALKLQLEGMFKNDIHHVPPFSAAYFTRLMKADSKIVNAYAERLNALEVMNTGRDVFLNYTQELQGIHDDTLITEAKKKFDEAMKLYAMEHRVYEKLQATYDTLFIELRKIIPTFNASIQAQKDHLKFQAVLSVMELGVTAM------DPSAVVSVKKSFYDDITDIAASSIWGIDQVVSNIDSFTDVMTNNLNEMMSEVKPYDGTKYAYEIEKVANMHVFVEEWRNFQVEANNILGDDTVSALGGAGDYGRTLVKLTNTGMALTNAMINRAEKTRDAAQKRATWDLLVEQGKRTTEVIKGFKASNRERAAANSVVAEQIRDITSEINDDLANFCEAYFFEKLEPCPEWIQPQFGGDLLSVQLKISRAEREAASLGLDASPVSREVTITNTDSSEHCADVIKCPVTVFKRDRAFSYEVHVDHFDLSDWDKYRVKEIEVKAIGATPNGTETDLKFFLRSIGSFRGKSGEDRYNFLTDEFFCVYEYDITKPTNAPPESASGRCTVY-TRGSQDEMTQYMTPYTDWMIEVDDRRSGDIDFSNVTEIIIRFIGHGIPVSSKRDVGEL*
>Cons_clone_6A_GLTx
------------------------------------------------GGCYQ---SCEPHTLKCGSVSFEAKCKSGW-TCYPVTDNIASKACDRFKNCQDRWATVKEGDAPCTSCVSGFQLTSRGYCSQDLNECNRNNGGCT-NGKCINTEGSYHCDCDRGYLATSSRTKCEGVECEPLTLANGKVQSNK-GSWIFGSRALFTCDDPTRSVLDGPSYITCNLDAAGLTASWSGTSPTCQNDDEHDRFAEVFHLRFHGKKLDGVSLVTGLSPRSTAYRCHKDSTCQGIMTRAEEFE----GLTVYDGGVLTKTLGQSRADGDALTDDASMDIYTKVDVSSAAASSYQDVLDAMVGTSLGCYTTSSMASWEDYTLDDGRATTCNQICLQAGYDYFGIQAS-DKCWCGQKPPVEKVGDGECSTVCVNQANILCGSATTANIYQVYRDRSLGFCYTGNLGTETVPSAKTKDECVTVCRGQGYYTANIRN-SGECFCDNSLPGGPRVDPTKCDEDGSGHSTVYMTNPAYFMSNDQGAQINPTTTRMYDDTGSVTGMTTGLFQRLPGLRIFTSDRLVLYSAEEVQFHDVQNDYADTCGEIKRIDGESDRSGDLILHFFHFRLSQLAKHTSDRASRVYIYAQKVVIDCDIQVQFSLMIRATKIVVSTGKVFKILVGSKSSQIEMDVDDVKNNGPPRNLQQMKDSLQCARMLAQSWDDTEKQKLAFNILHEMTSPTAGNEAQRSVQTMASALKLQLEGMFKNDIHHVPSYSAAYFTYLMKADSDIVNAYAARLNALEVITTSRNDFLNYTQELEKIHQDTSIAQAKKRFDETMKLYKKEDLVYTKLQAAYDTALTNLRGVIPTFRKSIEAQEDHLRFKALLSFLELGVAAM------DPAAVASVSKGFYDDVTDIAASSIWGIDQVVTNIDSFTDVMTNNLNEMMSEVKPYDGTKYAYEIEKVANMHVFVEEWRNFQVEANNILGDDTVSALGGAGDYGRNLVKLTNIGMALTDAMINRAEKTRDAAQKRTTWDLLVEQGRRTTEVIKGFKAANSERAAANSVVAEQIRDITSEINGDLANFCEAYFFEKLEPCPKSIQPRFGGDLLSVQLSISRAEREAASLGLDGSPVSREVTITNTDASEDCIDVTQCPVTVFKRDRAFSYEVPIDNFDLSDWDEYRVKEIEVKAIGATPNRTETDLKLFVRSSGSFSGKSGGTHYNFLTDDFFCVYEYDINSPIDAPPESASGRCTVY-ARGSKKDMTRYATPYADWMX---------------------------------------
>Cons_clone_5A_GLTx
--------------------------------------------------------X*EPHTLKCGSVSFEAKCKSGW-SCYPVTDNIASNACDRFKSCQDRWATVKETDAPCTSCVPGFQLTSRGYCSQDLNECNRNNGGCT-NGKCINTEGSYHCDCDRGYLATSSRTKCEGVECEPLTLANGKVQSNK-GSWIFGSRALFTCDDQARSVLDGPSYITCNLDAAGLTASWSGTSPTCQNDDEHDRFAEVFHLRFHGKKLDGVSLVTGLSPRSTAYRCHKDSTCQGIMTRAEEFEVSATGLTVYDGGVLTKTLGQSRADGDALTDDASMDIYTKVDVSSAAASSYQDVLDAMVGTSLGCYTTSSMASWEDYTLDDGRATTCNQICLQAGYDYFGIQAS-DKCWCGQKPPVEKVGDGECSTVCVNQANILCGSATTANIYQVYRDRSLGFCYTGNLGTETVPSAKTKDECVTVCRGQGYYTANIRN-SGECFCDNSLPGGPRVDPTKCDEDGSGHSTVYMTNPAYFMSNDQGAQINPMTTRMYDDTGSVTGMTTGLFQRLPGLRIFTSDRLVLYSAEEVQFHDVQNDYADTCGEIKRIDGESDRSGDLILHFFHFRLSQLAKHTSDRASRVYIYAQKVVIDCDIQVQFSLMIRATKIVVSTGKVFKILVGSESSQIEMDVDDVKNNGPPRNLQQMKDSLQCARMLAQSWDDTEKQKLAFNILHEMTSPTAGNEAQRSVQTMASALKLQLEGMFKNDIHHVPSYSAAYFTYLMKADSDIVNAYAARLNALEVITTSRDDFLNYTQELEKIHQDTSIAQAKKRFDETMKLYKKEDLVYTKLQAAYDTALTNLRGVIPTFRKSIEAQEDHLRFKALLSFLELGVAAM------DPAAVASVSKGFYDDVTDIAASSIWGIDQVVTNIDSFTDVMTNNLNEMMSEVKPYDGTKYAYEIEKVANMHVFVEEWRNFQVEVNNILGDDTVSALGGAGDYGRNLVKLTNIGMALTNAMINRAEKTRDAAQKRTTWDLLVEQGRRTTEVIKGFKAANSERAAANSVVAEQIRDITSEINGDLANFCEAYFFEKLEPCPKSTQPRFGGDLLSVQLSISRAEREAASLGLDGSPVSREVTITNTDASEDCIDVTQCPVTVFKRDRAFSYEVPIDNFDLSDWDKYRVKEIEVKAIGATPDRTETDLKLFVRSSGSFSGKSGGTHYNFLTDDFFCVYEYDINSPIDAPPESASGRCTVY-ARGSKKDMTRYATPYAAWMIEVDX-----------------------------------
>Cons_clone_7_GLTx
------------------------------------------------GGCYQ---SCEPHTLKCGSVSFEAKCKSGW-SCYPVTDNIASNACDRFKNCQDRWATVKETDAPCTSCVPGFQLTSRGYCSQDLNECNRNNGGCT-NGKCINTEGSYHCDCDRGYLATSSRTKCEGVECEPLTLANGKVQSNK-GSWIFGSRALFTCDDQARSVLGGPSHITCNLDAAGLTASWSGTSPTCQNDDEHDRFAEVFHLRFHGKKLDGVSLVTGLSPRSTAYRCHKDSTCQGIMTRAEEFEVSATGLTVYDGGVLTKTLGQSRADGDALTDDASMDIYTKVDVSSAAASSYQDVLDAMVGTSLGCYTTSSMASWEDYILDDGRATTCNQICLQAGYDYFGIQAS-DKCWCGQKPPVEKVGDGECSTVCVNQANILCGSATTANIYQVYRDRSLGFCYTGNLGTETVPSAKTKDECVTVCRGQGYYTANIRN-SGECFCDNSLPGGPRVDPTKCDEDGSGHSTVYMTNPAYFMSNDQGAQINPMTTRMYDDTGSVTGMTTGLFQRLPGLRIFTSDRLVLYSAEEVQFHDVQNDYADTCGEIKRIDGESDRSGDLILHFFHFRLSQLAKHTSDRASRVYIYAQKVVIDCDIQVQFSLMIRATKIVVSTGKVFKILVGSESSQIEMDVDDVKNNGPPRNLQQMKDSLQCARMLAQSWDDTEKQKLAFNILHEMTSPTAGNEAQRSVQTMASALKLQLEGMFKNDIHHVPSYSAAYFTYLMKADSDIVNAYAARLNALEVITTSRDDFLNYTQELEKIHQDTSIAQAKKRFDETMKLYKKEDLVYTKLQAAYDTALTNLRGVIPTFRKSIEAQEDHLRFKALLSFLELGVAAM------DPAAVASVSKGFYDDVTDIAASSIWGIDQVVTNIDSFTDVMTNNLNEMMSEVKPYDGTKYAYEIEKVANMHVFVEEWRNFQVEANNILGDDTVSALGGAGDYGRNLVKLTNIGMALTNAMINRAEKTRDAAQKRTTWDLLVEQGRRTTEVIKGFKAANSERAAANSVVAEQIRDITSEINGDLANFCEAYFFEKLEPCPKSIQPRFGGDLLSVQLSISRAEREAASLGLDGSPVSREVTITNTDASEDCIDVTQCPVTVFKRDRAFSYEVPIDNFDLSDWDKYRVKEIEVKAIGATPDRTETDLKLFVRSSGSFSGKSGGTHYNFLTDDFLCVYEYDINSPIDAPPESASGRCTVY-ARGSKKDMTRYATPYADWX----------------------------------------
>SR23_contig_4317
XMAASTMKMLITLVIVLLQGLSIQTEN-PCTLKGSNIYGKRSDHSERQYMIMRDRKRCEGRIWCGNGITFVPKCRKVWGGCEASTSGIEETACQRFENCAPREKWVNEDDVPCIACIDGFRLTSAGYCTQDEDECIRDV--CQPNGRCVNTHGSFHCVCDHGYKVNAAGSHCQALQCEEPSLPSGEVISDSDDEWMFESHAFFDC--TSDKVLVGPAYLTCELDAVAEQASWSGNYPSCENDRVSDRTAQVFHIRYHGFQLEGVSLDTGVEPSSAAYSCVNAQSCDGIVVYTEDIE----DGQLHNSGLLRKPLAHLLSKGKNLRPNDQVDIYTKLKFRR--GHRYSDILAKAIGASTGCYSRQSLSTWEESRLQDGAATSCNRKCLKSGYEFFAVQQSARKCLCGKVQPGVSVSDSECSTPCRKQESIMCGGSDTASVYRVHKDNTLGYCYSGNLGGRPIRGATTDDDCINQCRGYNARYAHIRSGGGRCFCGNDLPETPNVEDTFCSAGTNGYTRTYSADPALNMIVRRKRSAYKVTTKMFDSGDSVTGMTTDLFKKLPGLRIFTSKRLVLYSDEDVEFVDAPDEYESTCGEIARVDGEADIGGDRELHFYYLRTSALSSYTSNNAKRVHIYAQTVVIDSDIDVPFSLLIRATKISVVPRNDFKITVSHDAPALDINIPEIRDAGPARNLQHMKDSIQCARMLMIS-QDSSKVDTAFSILYELMNPPATDAAEKTVQTVASSLKIQLEGMMKNNIHHVPSYTIAYYGKLLASDSEIVDDYDDRLQLLKLGDTTETTFLSYAQELGEIYEKTSIMDAENQFDDAMKVYDSSTAIYRRLQTAYDEGYDTLMRAVPIFTQAIREKVEDLKFRRALMFLDLFVNALQGGIQGDPGAVVSSLKDSFIDISDNGASSIWGIESVVNNINDFTAVLDGNLNALMNKDEPYDGTRYTYVIERVATMHKTVLDWENFQIESSVIFADEDIFAINGAGDYGRAIVKLTNLGKALTKAMIDKAELTRQAALKRSTLDLLREQQQRTSQAIASFNQDRRLRAAAESAVGEQIRDLTSQVNDNLASFCQAYFFERLETCPDDMQPRFGSDLLELRQRINRAQKEVPELNLNFRPVSRTIAILNTDDSTDCEDVTKCPITFFKKNRAFAFKVPIGHRELEDYDQYRVEEVEIKALGAEATGRRKDLKFFVTSTGFFKSKSGSTTYNFLTDEFFGTYEYNVET------GEVVGQCKIYESDGAQEGMTSYMTPYTNWMIQVDDRRSSTIDLSNVHEIEMKFIGSGVPVRY*-------
>SR23_contig_4318
XMAASTMKMLITLVIVLLQGLSIQTEN-PCTLKGSNIYGKRSDHSERQYMIMRDRKRCEGRIWCGNGITFVPKCRKVWGGCEASTSGIEETACQRFENCAPREKWVNEDDVPCIACIDGFRLTSAGYCTQDEDECIRDV--CQPNGRCVNTHGSFHCVCDHGYKVNAAGSHCQALQCEEPSLPSGEVISDSDDEWMFESHAFFDC--TSDKVLVGPAYLTCELDAVAEQASWSGNYPSCENDRVSDRTAQVFHIRYHGFQLEGVSLDTGVEPSSAAYSCVNAQSCDGIVVYTEDIE----DGQLHNSGLLRKPLAHLLSKGKNLRPNDQVDIYTKLKFRR--GHRYSDILAKAIGASTGCYSRQSLSTWEESRLQDGAATSCNRKCLKSGYEFFAVQQSARKCLCGKVQPGVSVSDSECSTPCRKQESIMCGGSDTASVYRVHKDNTLGYCYSGNLGGRPIRGATTDDDCINQCRGYNARYAHIRSGGGRCFCGNDLPETPNVEDTFCSAGTNGYTRTYSADPALNMIVRRKRSAYKVTTKMFDSGDSVTGMTTDLFKKLPGLRIFTSKRLVLYSDEDVEFVDAPDEYESTCGEIARVDGEADIGGDRELHFYYLRTSALSSYTSNNAKRVHIYAQTVVIDSDIDVPFSLLIRATKISVVPRNDFKITVSHDAPALDINIPEIRDAGPARNLQHMKDSIQCARMLMIS-QDSSKVDTAFSILYELMNPPATDAAEKTVQTVASSLKIQLEGMMKNNIHHVPSYTIAYYGKLLASDSEIVDDYDDRLQLLKLGDTTETTFLSYAQELGEIYEKTSIMDAENQFDDAMKVYDSSTAIYRRLQTAYDEGYDTLMRAVPIFTQAIREKVEDLKFRRALMFLDLFVNALQGGIQGDPGAVVSSLKDSFIDISDNGASSIWGIESVVNNINDFTAVLDGNLNALMNKDEPYDGTRYTYVIERVATMHKTVLDWENFQIESSVIFADEDIFAINGAGDYGRAIVKLTNLGKALTKAMIDKAELTRQAALKRSTLDLLREQQQRTSQAIASFNQDRRLRAAAESAVGEQIRDLTSQVNDNLASFCQAYFFERLETCPDDMQPRFGSDLLELRQRINRAQKEVPELNLNFRPVSRTIAILNTDDSTDCEDVTKCPITFFKKNRAFAFKVPIGHRELEDYDQYRVEEVEIKALGAEATGRRKDLKFFVTSTGFFKSKSGSTTYNFLTDEFFGTYEYNVET------GEVVGQCKIYESDGAQEGMTSYMTPYTNWMIQVDDRRSSTIDLSNVHEIEIKFIGSGVPVRY*-------
