# Supplementary material for: Comparative analyses of glycerotoxin expression unveil a novel structural organization of the bloodworm venom system
Source: BMC Evol Biol. 2017 Mar 4;17:64. doi: 10.1186/s12862-017-0904-4 (PMC5336659; doi:10.1186/s12862-017-0904-4)
Supplement: Additional file 5: — MS-MS best hits of the 150 kDa fractions (sheet a and b) of G. tridactyla venom. Spectra were searched against a pooled-tissue transcriptomic sequence database of the pharyngeal lobes (SR23, single specimen and merged SR23 + SR24, pooled multiple specimen) with ProteinPilot v.5.0. (XLSX 14 kb) [file 12862_2017_904_MOESM5_ESM.xlsx]

## Sheet: sheet A
N	Unused	Total	Cov [%]	Cov (50) [%]	Cov (95) [%]	Accession	Name	Species	Peptides (95%)
1	35.3	35.3	28.7	24.1	23.44	SR23_cut_filter15_IDBAtran_3530|ORF3	length 913 aa, 2742 bp, from 4265..7006 of SR23_cut_filter15_IDBAtran_3530	cut_filter15_IDBAtran_3530|ORF3	21
1	0	35.3	28.7	24.1	23.44	SR23_cut_filter15_IDBAtran_3529|ORF2	length 913 aa, 2742 bp, from 2965..5706 of SR23_cut_filter15_IDBAtran_3529	cut_filter15_IDBAtran_3529|ORF2	21
2	23.7	23.7	18.84	13.29	12.51	SR23_cut_filter15_IDBAtran_4317|ORF1	length 1279 aa, 3840 bp, from complement(170..4009) of SR23_cut_filter15_IDBAtran_4317	cut_filter15_IDBAtran_4317|ORF1	13
2	0	23.7	17.67	13.29	12.51	SR23_cut_filter15_IDBAtran_4318|ORF1	length 1279 aa, 3840 bp, from complement(223..4062) of SR23_cut_filter15_IDBAtran_4318	cut_filter15_IDBAtran_4318|ORF1	13
3	10.29	10.29	36.39	23.1	23.1	Tridactyla_Lappet_contig_16817	CDS6 length 316 aa, 948 bp, from 227..1174 of Tridactyla_Lappet_contig_16817	Lappet_contig_16817	6
3	0	8.26	25.56	14	14	SR23_cut_filter15_IDBAtran_3530|ORF2	length 450 aa, 1353 bp, from 1564..2916 of SR23_cut_filter15_IDBAtran_3530	cut_filter15_IDBAtran_3530|ORF2	5
3	0	8.26	22.33	12.23	12.23	SR23_cut_filter15_IDBAtran_3529|ORF1	length 515 aa, 1548 bp, from 69..1616 of SR23_cut_filter15_IDBAtran_3529	cut_filter15_IDBAtran_3529|ORF1	5
4	7.02	7.02	6.792	5.074	2.732	SR23_cut_filter15_IDBAtran_5772|ORF1	length 1281 aa, 3846 bp, from 1..3846 of SR23_cut_filter15_IDBAtran_5772	cut_filter15_IDBAtran_5772|ORF1	3
4	0	7.02	7.768	5.804	3.125	SR23_cut_filter15_IDBAtran_5770|ORF1	length 1120 aa, 3363 bp, from 118..3480 of SR23_cut_filter15_IDBAtran_5770	cut_filter15_IDBAtran_5770|ORF1	3
5	4.32	8	13.68	13.68	13.68	Tridactyla_Lappet_contig_4350	CDS4 length 351 aa, 1056 bp, from complement(218..1273) of Tridactyla_Lappet_contig_4350	Lappet_contig_4350	4
5	0	8	14.37	14.37	14.37	SR23_cut_filter15_IDBAtran_10692|ORF2	length 334 aa, 1005 bp, from complement(212..1216) of SR23_cut_filter15_IDBAtran_10692	cut_filter15_IDBAtran_10692|ORF2	4
5	0	6.01	10.66	6.618	6.618	SR23_cut_filter15_IDBAtran_9342|ORF2	length 544 aa, 1635 bp, from complement(247..1881) of SR23_cut_filter15_IDBAtran_9342	cut_filter15_IDBAtran_9342|ORF2	3
5	0	6	13.68	10.26	10.26	Tridactyla_Lappet_contig_4351	CDS5 length 351 aa, 1056 bp, from complement(257..1312) of Tridactyla_Lappet_contig_4351	Lappet_contig_4351	3
6	4.24	4.24	8.708	4.073	4.073	Tridactyla_Lappet_contig_5042	CDS1 length 712 aa, 2136 bp, from 13..2148 of Tridactyla_Lappet_contig_5042	Lappet_contig_5042	2
7	4.06	4.06	11.82	5.01	5.01	SR23_cut_filter15_IDBAtran_3979|ORF2	length 499 aa, 1497 bp, from 1..1497 of SR23_cut_filter15_IDBAtran_3979	cut_filter15_IDBAtran_3979|ORF2	2
7	0	2.05	18.08	5	5	Tridactyla_Lappet_contig_23276	CDS2 length 260 aa, 780 bp, from 7..786 of Tridactyla_Lappet_contig_23276	Lappet_contig_23276	1

## Sheet: sheet B
N	Unused	Total	Cov [%]	Cov (50) [%]	Cov (95) [%]	Accession	Name	Species	Peptides (95%)
1	10.08	10.08	14.57	8.097	8.097	SR23_cut_filter15_IDBAtran_7345|ORF2	length 741 aa, 2226 bp, from complement(640..2865) of SR23_cut_filter15_IDBAtran_7345	cut_filter15_IDBAtran_7345|ORF2	5
2	5.05	6.02	7.872	4.956	4.956	Tridactyla_Lappet_contig_6908	CDS3 length 686 aa, 2061 bp, from complement(182..2242) of Tridactyla_Lappet_contig_6908	Lappet_contig_6908	3
2	0	6.02	8.682	5.466	5.466	Tridactyla_Lappet_contig_6907	CDS2 length 622 aa, 1869 bp, from complement(195..2063) of Tridactyla_Lappet_contig_6907	Lappet_contig_6907	3
3	4.17	9.51	6.948	4.996	4.996	SR23_cut_filter15_IDBAtran_5772|ORF1	length 1281 aa, 3846 bp, from 1..3846 of SR23_cut_filter15_IDBAtran_5772	cut_filter15_IDBAtran_5772|ORF1	5
3	0	9.51	7.946	5.714	5.714	SR23_cut_filter15_IDBAtran_5770|ORF1	length 1120 aa, 3363 bp, from 118..3480 of SR23_cut_filter15_IDBAtran_5770	cut_filter15_IDBAtran_5770|ORF1	5
3	0	6.01	7.418	5.082	5.082	Tridactyla_Lappet_contig_5066	CDS10 length 728 aa, 2187 bp, from complement(435..2621) of Tridactyla_Lappet_contig_5066	Lappet_contig_5066	3
3	0	6.01	7.418	5.082	5.082	Tridactyla_Lappet_contig_5065	CDS8 length 728 aa, 2187 bp, from complement(572..2758) of Tridactyla_Lappet_contig_5065	Lappet_contig_5065	3
3	0	6.01	7.181	4.92	4.92	SR23_cut_filter15_IDBAtran_5769|ORF1	length 752 aa, 2259 bp, from 619..2877 of SR23_cut_filter15_IDBAtran_5769	cut_filter15_IDBAtran_5769|ORF1	3
