# Supplementary material for: Comparative analyses of glycerotoxin expression unveil a novel structural organization of the bloodworm venom system
Source: BMC Evol Biol. 2017 Mar 4;17:64. doi: 10.1186/s12862-017-0904-4 (PMC5336659; doi:10.1186/s12862-017-0904-4)
Supplement: Additional file 6: — Alignment comprising a 746 bp gene fragment of 52 GLTx clones and three GLTx full-length transcripts (SR23, contig 5772, contig 4317, and contig 4318). The alignment was used for the maximum likelihood analysis shown in Fig. 1b. (TXT 42 kb) [file 12862_2017_904_MOESM6_ESM.txt]

>SR23_contig_5772
GGGGTCAGCATTAAAACTTCAACTGGAGGGGATGTTCAAGAATGATATACACCATGTACCACCATTTTCTGCTGCCTACTTCACCCGTTTGATGAAGGCGGACTCCAAGATAGTGAATGCCTATGCAGAAAGACTGAATGCTTTAGAAGTCATGAATACTGGCAGGGATGTCTTTTTGAATTACACACAAGAGTTGCAGGGCATCCACGATGACACTTTGATAACTGAGGCTAAGAAGAAGTTTGATGAAGCGATGAAACTATATGCCATGGAACATCGTGTGTATGAGAAGCTACAAGCCACCTATGACACATTGTTTATAGAATTGAGAAAGATAATACCAACATTCAATGCATCAATTCAGGCACAGAAGGATCACCTGAAGTTCCAGGCTGTACTAAGCGTTATGGAATT------------------GGGAGTTACAGCAATGGATCCCAGTGCAGTCGTTTCTGTCAAGAAAAGTTTTTATGACGATATTACTGACATTGCAGCATCGTCCATATGGGGCATTGATCAAGTGGTGTCGAATATTGACAGCTTCACAGATGTTATGACAAATAACTTGAATGAGATGATGAGTGAAGTCAAGCCATACGATGGTACAAAGTATGCATATGAGATAGAAAAAGTGGCCAATATGCATGTATTTGTGGAGGAATGGCGCAACTTCCAGGTCGAAGCTAACAACATCCTGGGTGATGACACAGTTTCAGCTCTCGGTGGAGCTGGTGACTATGGCCGTACCC
>Cons_clone_6A_GLTx
GGCATCAGCTTTGAAACTTCAACTGGAGGGGATGTTCAAAAATGATATACACCATGTACCATCTTATTCTGCTGCTTACTTCACCTACTTGATGAAGGCTGACTCTGACATAGTGAATGCCTATGCGGCAAGACTGAATGCTTTGGAAGTCATCACCACTAGCAGAAATGACTTCTTGAATTACACCCAAGAGTTGGAGAAAATCCACCAGGACACTTCGATAGCTCAGGCAAAGAAGAGGTTTGATGAAACAATGAAACTATATAAAAAAGAGGATCTTGTGTACACAAAGCTACAAGCTGCCTATGACACTGCATTGACAAATTTAAGGGGAGTAATTCCAACATTCAGAAAGTCAATCGAAGCACAGGAAGATCACCTACGGTTCAAGGCCCTTCTAAGTTTCCTGGAATT------------------GGGTGTAGCAGCAATGGATCCCGCGGCAGTAGCTTCAGTCTCAAAAGGTTTTTATGATGATGTAACCGACATTGCAGCATCGTCCATATGGGGCATTGATCAAGTGGTGACAAATATAGACAGCTTCACAGATGTTATGACGAATAACTTGAATGAGATGATGAGTGAAGTCAAGCCATACGATGGTACAAAATATGCATATGAGATAGAAAAAGTGGCCAATATGCATGTGTTTGTGGAGGAATGGCGCAACTTCCAGGTCGAAGCTAACAACATCCTGGGTGATGACACAGTTTCAGCTCTCGGTGGAGCTGGTGACTATGGCCGTAACC
>Cons_clone_5A_GLTx
GGCATCAGCTTTGAAACTTCAACTGGAGGGGATGTTCAAAAATGATATACACCATGTACCATCTTATTCTGCTGCTTACTTCACCTACTTGATGAAGGCTGACTCTGACATAGTGAATGCCTATGCGGCAAGACTGAATGCTTTGGAAGTCATCACCACTAGCAGAGATGACTTCTTGAATTACACCCAAGAGTTGGAGAAAATCCACCAGGACACTTCGATAGCTCAGGCAAAGAAGAGGTTTGATGAAACAATGAAACTATATAAAAAAGAGGATCTTGTGTACACAAAGCTACAAGCTGCCTATGACACTGCATTGACAAATTTAAGGGGAGTAATTCCAACATTCAGGAAGTCAATCGAAGCGCAGGAAGATCACCTACGGTTCAAGGCCCTTCTAAGTTTCCTGGAATT------------------GGGTGTAGCAGCAATGGATCCCGCGGCAGTAGCTTCAGTCTCAAAAGGTTTTTATGATGATGTAACCGACATTGCAGCATCGTCCATATGGGGCATTGATCAAGTGGTGACAAATATAGACAGCTTCACAGATGTTATGACGAATAACTTGAATGAGATGATGAGTGAAGTCAAGCCATACGATGGTACAAAATATGCATATGAGATAGAAAAAGTGGCCAATATGCATGTGTTTGTGGAGGAATGGCGCAACTTCCAGGTCGAAGTTAACAACATCCTGGGTGATGACACAGTTTCAGCTCTCGGTGGAGCGGGTGACTATGGCCGTAACC
>Cons_clone_7_GLTx
GGCATCAGCTTTGAAACTTCAACTGGAGGGGATGTTCAAAAATGATATACACCATGTACCATCTTATTCTGCTGCTTACTTCACCTACTTGATGAAGGCTGACTCTGACATAGTGAATGCCTATGCGGCAAGACTGAATGCTTTGGAAGTCATCACCACTAGCAGAGATGACTTCTTGAATTACACCCAAGAGTTGGAGAAAATCCACCAGGACACTTCGATAGCTCAGGCAAAGAAGAGGTTTGATGAAACAATGAAACTATATAAAAAAGAGGATCTTGTGTACACAAAGCTACAAGCTGCCTATGACACTGCATTGACAAATTTAAGGGGAGTAATTCCAACATTCAGGAAGTCAATCGAAGCGCAGGAAGATCACCTACGGTTCAAGGCCCTTCTAAGTTTCCTGGAATT------------------GGGTGTAGCAGCAATGGATCCCGCGGCAGTAGCTTCAGTCTCAAAAGGTTTTTATGATGATGTAACCGACATTGCAGCATCGTCCATATGGGGCATTGATCAAGTGGTGACAAATATAGACAGCTTCACAGATGTTATGACGAATAACTTGAATGAGATGATGAGTGAAGTCAAGCCATACGATGGTACAAAATATGCATATGAGATAGAAAAAGTGGCCAATATGCATGTGTTTGTGGAGGAATGGCGCAACTTCCAGGTCGAAGCTAACAACATCCTGGGTGATGACACAGTTTCAGCTCTCGGTGGAGCGGGTGACTATGGCCGTAACC
>SR23_contig_4317
GGCCAGCTCATTAAAGATTCAGCTTGAGGGGATGATGAAGAATAACATACATCATGTGCCAAGCTATACAATTGCCTACTATGGGAAATTACTGGCGAGTGACTCAGAAATTGTGGATGACTATGACGACCGATTACAGCTCCTGAAGCTTGGAGACACCACAGAAACGACATTCCTCAGTTATGCCCAAGAACTGGGTGAGATATATGAGAAAACGTCAATTATGGATGCTGAGAACCAGTTTGATGATGCCATGAAAGTTTATGATTCGTCCACAGCAATTTATCGAAGGCTTCAGACTGCCTATGATGAAGGCTATGACACCTTAATGAGAGCTGTTCCGATATTCACGCAAGCTATCCGGGAGAAGGTGGAAGATCTTAAATTCCGGAGAGCTTTGATGTTTCTTGATCTATTTGTCAATGCTCTCCAAGGTGGAATACAAGGTGACCCAGGTGCAGTGGTCTCGTCATTAAAAGATTCCTTCATTGATATAAGTGATAATGGAGCATCATCAATCTGGGGCATAGAGAGTGTAGTGAACAACATCAATGACTTCACTGCAGTCTTAGATGGAAATCTGAATGCACTCATGAATAAAGACGAGCCATATGATGGTACAAGATATACATATGTGATCGAACGAGTAGCAACCATGCACAAAACTGTTTTGGATTGGGAAAACTTCCAGATTGAATCTAGTGTCATCTTCGCTGATGAAGATATCTTTGCTATCAATGGTGCTGGTGACTATGGACGAGCTA
>SR23_contig_4318
GGCCAGCTCATTAAAGATTCAGCTTGAGGGGATGATGAAGAATAACATACATCATGTGCCAAGCTATACAATTGCCTACTATGGGAAATTACTGGCGAGTGACTCAGAAATTGTGGATGACTATGACGACCGATTACAGCTCCTGAAGCTTGGAGACACCACAGAAACGACATTCCTCAGTTATGCCCAAGAACTGGGTGAGATATATGAGAAAACGTCAATTATGGATGCTGAGAACCAGTTTGATGATGCCATGAAAGTTTATGATTCGTCCACAGCAATTTATCGAAGGCTTCAGACTGCCTATGATGAAGGCTATGACACCTTAATGAGAGCTGTTCCGATATTCACGCAAGCTATCCGGGAGAAGGTGGAAGATCTTAAATTCCGGAGAGCTTTGATGTTTCTTGATCTATTTGTCAATGCTCTCCAAGGTGGAATACAAGGTGACCCAGGTGCAGTGGTCTCGTCATTAAAAGATTCCTTCATTGATATAAGTGATAATGGAGCATCATCAATCTGGGGCATAGAGAGTGTAGTGAACAACATCAATGACTTCACTGCAGTCTTAGATGGAAATCTGAATGCACTCATGAATAAAGACGAGCCATATGATGGTACAAGATATACATATGTGATCGAACGAGTAGCAACCATGCACAAAACTGTTTTGGATTGGGAAAACTTCCAGATTGAATCTAGTGTCATCTTCGCTGATGAAGATATCTTTGCTATCAATGGTGCTGGTGACTATGGACGAGCTA
>SR_68JD98_4D_GLTx
GGCATCAGCTTTGAAACTTCAAC-GGAGGGGATGTTCAAAAACGATATACACCATGTACCATCTTATTCTGCTGCTTACTTCACCTACTTGATGAAGGCTGACTCTGACATAGTGAATGCCTATGCGGCAAGACTGAATGCTTTGGAAGTCATCACCACTAGCAGAGATGACTTCTTGAATTACACCCAAGAGTTGGAGAAAATCCACCAGGACACTTCGATAGCTCAGGCAAAGAAGAGGTTTGATGAAACAATGAAACTATATAAAAAAGAGGATCTTGTGTACACAAAGCTACAAGCTGCCTATGACACTGCATTGACAAATTTAAGGGGAGTAATTCCAACATTCAGGAAGTCAATCGAAGCGCAGGAAGATCACCTACGGTTCAAGGCCCTTCTAAGTTTCCTGGAATT------------------GGGTGTAGCAGCAATGGATCCCGCGGCAGTAGCTTCAGTCTCAAAAGGTTTTTATGATGATGTAACCGACATTGCAGCATCGTCCATATGGGGCATTGATCAAGTGGTGACAAATATAGACAGCTTCACAGATGTTATGACGAATAACTTGAATGAGATGATGAGTGAAGTCAAGCCATACGATGGTACAAAATATGCATATGAGATAGAAAAAGTGGCCAATATGCATGTGTTTGTGGAGGAATGGCGCAACTTCCAGGTCGAAGCTAACAACATCCTGGGTGATGACACAGTTTCAGCTCTCGGTGGAGCGGGTGACTATGGCCGTAACC
>SR_68JD93_3G_GLTx
GGCATCAGCTTTGAAACTTCAACTGGAGGGGATGTTCAAAAATGATATACACCATGTACCATCTTATTCTGCTGCTTACTTCACCTACTTGATGAAGGCTGACTCTGACATAGTGAATGCCTATGCGGCAAGACTGAATGCTTTGGAAGTCATCACCACTAGCAGAAATGACTTCTTGAATTACACCCAAGAGTTGGAGAAAATCCACCAGGACACTTCGATAGCTCAGGCAAAGAAGAGGTTTGATGAAACAATGAAACTATATAAAAAAGAGGATCTTGTGTACACAAAGCTACAAGCTGCCTATGACACTGCATTGACAAATTTAAGGGGAGTAATTCCGACATTCAGAAAGTCAATCGAAGCACAGGAAGATCACCTACGGTTCAAGGCCCTTCTAAGTTTCCTGGAATT------------------GGGTGTAGCAGCAATGGATCCCGCGGCAGTAGCTTCAGTCTCAAAAGGTTTTTATGATGATGTAACCGACATTGCAGCATCGTCCATATGGGGCATTGATCAAGTGGTGACAAATATAGACAGCTTCACAGATGTTATGACGAATAACTTGAATGAGATGATGAGTGAAGTCAAGCCATACGATGGTACAAAATATGCATATGAGATAGAAAAAGTGGCCAATATGCATGTGTTTGTGGAGGAATGGCGCAACTTCCAGGTCGAAGCTAACAACATCCTGGGTGATGACACAGTTTCAGCTCTCGGTGGAGCGGGTGACTATGGCCGTAACC
>SR_68JD99_4E_GLTx
GGCATCAGC-TTGAAACTTCAACTGGAGGGGATGTTCAAAAATGATATACACCATGTACCATCTTATTCTGCTGCTTACTTCACCTACTTGATGAAGGCTGACTCTGACATAGTGAATGCCTATGCGGCAAGACTGAATGCTTTGGAAGTCATCACCACTAGCAGAGATGACTTCTTGAATTACACCCAAGAGTTGGAGAAAATCCACCAGGACACTTCGATAGCTCAGGCAAAGAAGAGGTTTGATGAAACAATGAAACTATATAAAAAAGAGGATCTTGTGTACACAAAGCTACAAGCTGCCTATGACACTGCATTGACAAATTTAAGGGGAGTAATTCCAACATTCAGGAAGTCAATCGAAGCGCAGGAAGATCACCTACGGTTCAAGGCCCTTCTAAGTTTCCTGGAATT------------------GGGTGTAGCAGCAATGGATCCCGCGGCAGTAGCTTCAGTCTCAAAAGGTTTTTATGATGATGTAACCGACATTGCAGCATCGTCCATATGGGGCATTGATCAAGTGGTGACAAATATAGACAGCTTCACAGATGTTATGACGAATAACTTGAATGAGATGATGAGTGAAGTCAAGCCATACGATGGTACAAAATATGCATATGAGATAGGAAAAGTGGCCAATATGCATGTGTTTGTGGAGGAATGGCGCAACTTCCAGGTCGAAGCTAACAACATCCTGGGTGATGACACAGTTTCAGCTCTCGGTGGAGCGGGTGACTATGGCCGTAACC
>SR_68JD47_5G_GLTx
GGCATCAGC-TTGAAACTTCAACTGGAGGGGATGTTCAAAAATGATATACACCATGTACCATCTTATTCTGCTGCTTACTTCACCTACTTGATGAAGGCTGACTCTGACATAGTGAATGCCTATGCGGCAAGACTGAATGCTTTGGAAGTCATCACCACTAGCAGAGATGACTTCTTGAATTACACCCAAGAGTTGGAGAAAATCCACCAGGACACTTCGATAGCTCAGGCAAAGAAGAGGTTTGATGAAACAATGAAACTATATAAAAAAGAGGATCTTGTGTACACAAAGCTACAAGCTGCCTATGACACTGCATTGACAAATTTAAGGGGAGTAATTCCAACATTCAGGAAGTCAATCGAAGCGCAGGAAGATCACCTACGGTTCAAGGCCCTTCTAAGTTTCCTGGAATT------------------GGGTGTAGCAGCAATGGATCCCGCGGCAGTAGCTTCAGTCTCAAAAGGTTTTTATGATGATGTAACCGACATTGCAGCATCGTCCATATGGGGCATTGATCAAGTGGTGACAAATATAGACAGCTTCACAGATGTTATGACGAATAACTTGAATGAGATGATGAGTGAAGTCAAGCCATACGATGGTACAAAATATGCATATGAGATAGAAAAAGTGGCCAATATGCATGTGTTTGTGGAGGAATGGCGCAACTTCCAGGTCGAAGCTAACAACATCCTGGGTGATGACACAGTTTCAGCTCTCGGTGGAGCGGGTGACTATGGCCGTAACC
>SR_46HE77_6D_GLTx
GGCATCAGC-TTGAAACTTCAACTGGAGGGGATGTTCAAAAATGATATACACCATGTACCATCTTATTCTGCTGCTTACTTCACCTACTTGATGAAGGCTGACTCTGACATAGTGAATGCCTATGCGGCAAGACTGAATGCTTTGGAAGTCATCACCACTAGCAGAGATGACTTCTTGAATTACACCCAAGAGTTGGAGAAAATCCACCAGGACACTTCGATAGCTCAGGCAAAGAAGAGGTTTGATGAAACAATGAAACTATATAAAAAAGAGGATCTTGTGTACACAAAGCTACAGGCTGCCTATGACACTGCATTGACAAATTTAAGGGGAGTAATTCCAACATTCAGGAAGTCAATCGAAGCGCAGGAAGATCACCTACGGTTCAAGGCCCTTCTAAGTTTCCTGGAATT------------------GGGTGTAGCAGCAATGGATCCCGCGGCAGTAGCTTCAGTCTCAAAAGGTTTTTATGATGATGTAACCGACATTGCAGCATCGTCCATATGGGGCATTGATCAAGTGGTGACAAATATAGACAGCTTCACAGATGCTATGACGAATAACTTGAATGAGATGATGAGTGAAGTCAAGCCATACGATGGTACAAAATATGCATATGAGATAGAAAAAGTGGCCAATATGCATGTGTTTGTGGAGGAATGGCGCAACTTCCAGGTCGAAGCTAACAACATCCTGGGTGATGACACAGTTTCAGCTCTCGGTGGAGCGGGTGACTATGGCCGTAACC
>SR_46HE70_2E_GLTx
GGCATCAGC-TTGAAACTTCAACTGGAGGGGATGTTCAAAAATGATATACACCATGTACCATCTTATTCTGCTGCTTACTTCACCCACTTGATGAAGGCTGACTCTGACATAGTGAATGCCTATGCGGCAAGACTGAATGCTTTGGAAGTCATCACCACTAGCAGAAATGACTTCTTGAATTACACCCAAGAGTTGGAGAAAATCCACCAGGACACTTCGATAGCTCAGGCAAAGAAGAGGTTTGATGAAACAATGAAACTATATAAAAAAGAGGATCTTGTGTACACAAAGCTACAAGCTGCCTATGACACTGCATTGACAAATTTAAGGGGAGTAATTCCAACATTCAGAAAGTCAATCGAAGCACAGGAAGATCACCTACGGTTCAAGGCCCTTCTAAGTTTCCTGGAATT------------------GGGTGTAGCAGCAATGGATCCCGCGGCAGTAGCTTCAGTCTCAAAAGGTTTTTATGATGATGTAACCGACATTGCAGCATCGTCCATATGGGGCATTGATCAAGTGGTGACAAATATAGGCAGCTTCACAGATGTTATGACGAATAACTTGAATGAGATGATGAGTGAAGTCAAGCCATACGATGGTACAAAATATGCATATGAGATAGAAAAAGTGGCCAATATGCATGCGTTTGTGGAGGAATGGCGCAGCTTCCAGGTCGAAGCTAACAACATCCTGGGTGATGACACAGTTTCAGCTCTCGGTGGAGCGGGTGACTATGGCCGTAACC
>SR_68JD55_7G_GLTx
GGCATCAGC-TTGAAACTTCAACTGGAGGGGATGTTCAAAAATGATATACACCATGTACCATCTTATTCTGCTGCTTACTTCACCTACTTGATGAAGGCTGACTCTGACATAGTGAATGCCTATGCGGCAAGACTGAATGCTTTGGAAGTCATCACCACCAGCAGAGATGACTTCTTGAATTACACCCAAGAGTTGGAGAAAATCCACCAGGACACTTCGATAGCTCAGGCAAAGAAGAGGTTTGATGAAACAATGAAACTATATAAAAAAGAGGATCTTGTGTACACAAAGCTACAAGCTGCCTATGACACTGCATTGACAAATTTAAGGGGAGTAATTCCAACATTCAGGAAGTCAATCGAAGCGCAGGAAGATCACCTACGGTTCAAGGCCCTTCTAAGTTTCCTGGAATT------------------GGGTGTAGCAGCAATGGATCCCGCGGCAGTAGCTTCAGTCTCAAAAGGTTTTTATGATGATGTAACCGACATTGCAGCATCGTCCATATGGGGCATTGATCAAGTGGTGACAAATATAGACAGCTTCACAGATGTTATGACGAATAACTTGAATGAGATGATGAGTGAAGTCAAGCCATACGATGGTACAAAATATGCATATGAGATAGAAAAAGTGGCCAATATGCATGTGTTTGTGGAGGAATGGCGCAACTTCCAGGTCGAAGCTAACAACATCCTGGGTGATGACACGGTTTCAGCTCTCGGTGGAGCGGGTGACTATGGCCGTAACC
>SR_68JD41_5A_GLTx
GGCATCAGC-TTGAAACTTCAACTGGAGGGGATGTTCAAAAATGATATACACCATGTACCATCTTATTCTGCTGCTTACTTCACCTACTTGATGAAGGCTGACTCTGACATAGTGAATGCCTATGCGGCAAGACTGAATGCTTTGGAAGTCATCACCACTAGCAGAGATGACTTCTTGAATTACACCCAAGAGTTGGAGAAAATCCACCAGGACACTTCGATAGCTCAGGCAAAGAAGAGGTTTGATGAAACAATGAAACTATATAAAAAAGAGGATCTTGTGTACACAAAGCTACAAGCTGCCTATGACACTGCATTGACAAATTTAAGGGGAGTAATTCCAACA-TCAGGAAGTCAATCGAAGCGCAGGAAGATCACCTACGGTTCAAGGCCCTTCTAAGTTTCCTGGAATT------------------GGGTGTAGCAGCAATGGATCCCGCGGCAGTAGCTTCAGTCTCAAAAGGTTTTTATGATGATGTAACCGACATTGCAGCATCGTCCATATGGGGCATTGATCAAGTGGTGACAAATATAGACAGCTTCACAGATGTTATGACGAATAACTTGAATGAGATGATGAGTGAAGTCAAGCCATACGATGGTACAAAATATGCATATGAGATAGAAAAAGTGGCCAATATGCATGTGTTTGTGGAGGAATGGCGCAACTTCCAGGTCGAAGCTAACAACATCCTGGGTGATGACACAGTTTCAGCTCTCGGTGGAGCGGGTGACTATGGCCGTAACC
>SR_68JD91_3E_GLTx
GGCATCAGC-TTGAAACTTCAACTGGAGGGGATGTTCAAAAACGATATACACCATGTACCATCTTATTCTGCTGCTTACTTCACCTACTTGATGAAGGCTGACTCTGACATAGTGAATGCCTATGCGGCAAGACTGAATGCTTTGGAAGTCATCACCACTAGCAGAGATGACTTCTTGAATTACACCCAAGAGTTGGAGAAAATCCACCAGGACACTTCGATAGCTCAGGCAAAGAAGAGGTTTGATGAAACAATGAAACTATATAAAAAAGAGGATCTTGTGTACACAAAGCTACAAGCTGCCTATGACACTGCATTGACAAATTTAAGGGGAGTAATTCCAACATTCAGGAAGTCAATCGAAGCGCAGGAAGATCACCTACGGTTCAAGGCCCTTCTAAGTTTCCTGGAATT------------------GGGTGTAGCAGCAATGGATCCCGCGGCAGTAGCTTCAGTCTCAAAAGGTTTTTATGATGATGTAACCGACATTGCAGCATCGTCCATATGGGGCATTGATCAAGTGGTGACAAATATAGACAGCTTCACAGATGTTATGACGAATAACTTGAATGAGATGATGAGTGAAGTCAAGCCATACGATGGTACAAAATATGCATATGAGATAGAAAAAGTGGCCAATATGCATGTGTTTGTGGAGGAATGGCGCAACTTCCAGGTCGAAGCTAACAACATCCTGGGTGATGACACAGTTTCAGCTCTCGGTGGAGCGGGTGACTATGGCCGTAACC
>SR_68JD56_7H_GLTx
GGCATCAGC--TGAAACTTCAACTGGAGGGGATGTTCAAAAATGATATACACCATGTACCATCTTATTCTGCTGCTTACTTCACCTACTTGATGAAGGCTGACTCTGACATAGTGAATGCCTATGCGGCAAGACTGAATGCTTTGGAAGTCATCACCACTAGCAGAGATGACTTCTTGAATTACACCCAAGAGTTGGAGAAAATCCACCAGGACACTTCGATAGCTCAGGCAAAGAAGAGGTTTGATGAAACAATGAAACTATATAAAAAAGAGGATCTTGTGTACACAAAGCTACAAGCTGCCTATGACACTGCATTGACAAATTTAAGGGGAGTAATTCCAACATTCAGGAAGTCAATCGAAGCGCAGGAAGATCACCTACGGTTCAAGGCCCTTCTAAGTTTCCTGGAATT------------------GGGTGTAGCAGCAATGGATCCCGCGGCAGTAGCTTCAGTCTCAAAAGGTTTTTATGATGATGTAACCGACATTGCAGCATCGTCCATATGGGGCATTGATCAAGTGGTGACAAATATAGACAGCTTCACAGATGTTATGACGAATAACTTGAATGGGATGATGAGTGAAGTCAAGCCATACGATGGTACAAAATATGCATACGAGATAGAAAAAGTGGCCAATATGCATGTGTTTGTGGAGGAATGGCGCAACTTCCAGGTCGAAGCTAACAACATCCTGGGTGATGACACAGTTTCAGCTCTCGGTGGAGCGGGTGACTATGGCCGTAACC
>SR_68JD97_4C_GLTx
GGCATCAGCTTTGAAACTTCAACTGGAGGGGATGTTCAAAAATGATATACACCATGTACCATCTTATTCTGCTGCTTACTTCACCTACTTGATGAAGGCTGACTCTGACATAGTGAATGCCTATGCGGCAAGACTGAATGCTTTGGAAGTCATCACCACTAGCAGAAATGACTTCTTGAATTACACCCAAGAGTTGGAGAAAATCCACCAGGACACTTCGATAGCTCAGGCAAAGAAGAGGTTTGATGAAACAATGAAACTATATAAAAAAGAGGATCTTGTGTACACAAAGCTACAAGCTGCCTATGACACTGCATTGACAAATTTAAGGGGAGTAATTCCAACATTCAGAAAGTCAATCGAAGCACAGGAAGATCACCTACGGTTCAAGGCCCTTCTAAGTTTCCTGGAATT------------------GGGTGTAGCAGCAATGGATCCCGCGGCAGTAGCTTCAGTCTCAAAAGGTTTTTATGATGATGTAACCGACATTGCAGCATCGTCCATATGGGGCATTGATCAAGTGGTGACAAATATAGACAGCTTCACAGATGTTATGACGAATAACTTGAATGAGATGATGAGTGAAGTCAAGCCATACGATGGTACAAAATATGCATATGAGATAGAAAAAGTGGCCAATATGCATGTGTTTGTGGAGGAATGGCGCAACTTCCAGGTCGAGGCTAACAACATCCTGGGTGATGACACAGTTTCAGCTCTCGGTGGAGCGGGTGACTATGGCCGTAACC
>SR_68JD92_3F_GLTx
GGCATCAGCTTTGAAACTTCAACTGGAGGGGATGTTCAAAAATGATATACACCATGTACCATCTTATTCTGCTGCTTACTTCACCTACTTGATGAAGGCTGACTCTGACATAGTGAATGCCTATGCGGCAAGACTGAATGCTTTGGAAGTCATCACCACTAGCAGAAATGACTTCTTGAATTACACCCAAGAGTTGGAGAAAATCCACCAGGACACTTCGATAGCTCAGGCAAAGAAGAGGTTTGATGAAACAATGAAACTATATAAAAAAGAGGATCTTGTGTACACAAAGCTACAAGCTGCCTATGACACTGCATTGACAAATTTAAGGGGAGTAATTCCAACATTCAGAAAGTCAATCGAAGCACAGGAAGATCACCTACGGTTCAAGGCCCTTCTAAGTTTCCTGGAATT------------------GGGTGTAGCAGCAATGGATCCCGCGGCAGTAGCTTCAGTCTCAAAAGGTTTTTATGATGATGTAACCGACATTGCAGCATCGTCCATATGGGGCATTGATCAAGTGGTGACAAATATAGACAGCTTCACAGATGTTATGACGAATAACTTGAATGAGATGATGAGTGAAGTCAAGCCATACGATGGTACAAAATATGCATATGAGATAGAAAAAGTGGCCAATATGCATGTGTTTGTGGAGGAATGGCGCAACTTCCAGGTCGAAGCTAACAACATCCTGGGTGATGACACAGTTTCAGCTCTCGGTGGAGCGGGTGACTATGGCCGTAACC
>SR_97BB49_1A_GLTx
GGCATCAGCTTTGAAACTTCAACTGGAGGGGATGTTCAAAAATGATATACACCATGTACCATCTTATTCTGCTGCTTACTTCACCTACTTGATGAAGGCTGACTCTGACATAGTGAATGCCTATGCGGCAAGACTGAATGCTTTGGAAGTCATCACCACTAGCAGAAATGACTTCTTGAATTACACCCAAGAGTTGGAGAAAATCCACCAGGACACTTCGATAGCTCAGGCAAAGAAGAGGTTTGATGAAACAATGAAACTATATAAAAAAGAGGATCTTGTGTACACAAAGCTACAAGCTGCCTATGACACTGCATTGACAAATTTAAGGGGAGTAATTCCAACATTCAGAAAGTCAATCGAAGCACAGGAAGATCACCTACGGTTCAAGGCCCTTCTAAGTTTCCTGGAATT------------------GGGTGTAGCAGCAATGGATCCCGCGGCAGTAGCTTCAGTCTCAAAAGGTTTTTATGATGATGTAACCGACATTGCAGCATCGTCCATATGGGGCATTGATCAAGTGGTGACAAATATAGACAGCTTCACAGATGTTATGACGAATAACTTGAATGAGATGATGAGTGAAGTCAAGCCATACGATGGTACAAAATATGCATATGAGATAGAAAAAGTGGCCAATATGCATGTGTTTGTGGAGGAATGGCGCAACTTCCAGGTCGAAGCTAACAACATCCTGGGTGATGACACAGTTTCAGCTCTCGGTGGAGCGGGTGACTATGGCCGTAACC
>SR_68JD59_8C_GLTx
GGCATCAGCTTTGAAACTTCAACTGGAGGGGATGTTCAAAGATGATATACACCATGTACCATCTTATTCTGCTGCTTACTTCACCTACTTGATGAAGGCTGACTCTGACATAGTGAATGCCTATGCGGCAAGACTGAATGCTTTGGAAGTCATCACCACTAGCAGAGATGACTTCTTGAATTACACCCAAGAGTTGGAGAAAATCCACCAGGACACTTCGATAGCTCAGCCAAAGAAGAGGTTTGATGAAACAATGAAACTATATAAAAAAGAGGATCTTGTGTACACAAAGCTACAAGCTGCCTATGACACTGCATTGACAAATTTAAGGGGAGTAATTCCAACATTCAGGAAGTCAATCGAAGCGCAGGAAGATCACCTACGGTTCAAGGCCCTTCTAAGTTTCCTGGAATT------------------GGGTGTAGCAGCAATGGATCCCGCGGCAGTAGCTTCAGTCTCAAAAGGTTTTTATGATGATGTAACCGACACTGCAGCATCGTCCATATGGGGCATTGATCAAGTGGTGACAAATATAGACAGCTTCACAGATGTTATGACGAATAACTTGAATGAGATGATGAGTGAAGTCAAGCCATACGATGGTACAAAATATGCATATGAGATAGAAAAAGTGGCCAATATGCATGTGTTTGTGGAGGAATGGCGCAACTTCCAGGTCGAAGCTAACAACATCCTGGGTGATGACACAGTTTCAGCTCTCGGTGGAGCGGGTGACTATGGCCGTAACC
>SR_68JD62_8F_GLTx
GGCATCAGCTTTGAAACTTCAACTGGAGGGGATGTTCAAAAATGATATACACCATGTACCATCTTACTCTGCTGCTTACTTCACCTACTTGATGAAGGCTGACTCTGACATAGTGAATGCCTATGCGGCAAGACTGAATGCTTTGGAAGTCATCACCACTAGCAGAGATGACTTCTTGAATTACACCCAAGAGTTGGAGAAAATCCACCAGGACACTTCGATAGCTCAGGCAAAGAAGAGGTTTGATGAAACAATGAAACTATATAAAAAAGAGGATCTTGTGTACACAAAGCTACAAGCTGCCTATGACACTGCATTGACAAATTTAAGGGGAGTAATTCCAACATTCAGGAAGTCAATCGAAGCGCAGGAAGATCACCTACGGTTCAAGGCCCTTCTAAGTCTCCTGGAATT------------------GGGTGTAGCAGCAATGGATCCCGCGGCAGTAGCTTCAGTCTCAAAAGGTTTTTATGATGATGTAACCGACATTGCTGCATCGTCCATATGGGGCATTGATCAAGTGGTGACAAATATAGACAGCTTCACAGATGTTATGACGAATAACTTGAATGAGATGATGAGTGAAGTCAAGCCATACGATGGTACAAAATATGCATATGAGATAGAAAAAGTGGCCAATATGCATGTATTTGTGGAGGAATGGCGCAACTTCCAGGTCGAAGCTAACAACATCCTGGGTGATGACACAGTTTCAGCTCTCGGTGGAGCGGGTGACTATGGCCGTAACC
>SR_68JD48_5H_GLTx
GGCATCAGCTTTGAAACTTCAACTGGAGGGGATGTTCAAAAATGATATACACCATGTACCATCTTATTCTGCTGCTTACTTCACCTACTTGATGAAGGCTGACTCTGACATAGTGAATGCCTATGCGGCAAGACTGAATGCTTTGGAAGTCATCACCACTAGCAGAGATGACTTCTTGAATTACACCCAAGAGTTGGAGAAAATCCACCAGGACACTTCGATAGCTCAGGCAAAGAAGAGGTTTGATGAAACAATGAAACTATATAAAAAAGAGGATCTTGTGTACACAAAGCTACAAGCCGCCTATGACACTGCATTGACAAATTTAAGGGGAGTAATTCCAACATTCAGGAAGTCAATCGAAGCGCAGGAAGATCACCTACGGTTCAAGGCCCTTCTAAGTTTCCTGGAATT------------------GGGTGTAGCAGCAATGGATCCCGCGGCAGTAGCTTCAGTCTCAAAAGGTTTTTATGATGATGTAACCGACATTGCAGCATCGTCCATATGGGGCATCGATCAAGTGGTGACAAATATAGACAGCTTCACAGATGTTATGACGAATAACTTGAATGAGATGATGAGTGAAGTCAAGCCATACGATGGTACAAAATATGCATATGAGATAGAAAAAGTGGCCAATATGCATGTGTTTGTGGAGGAATGGCGCAACTTCCAGGTCGAAGCTAACAACATCCTGGGTGATGACACAGTTTCAGCTCTCGGTGGAGCGGGTGACTATGGCCGTAACC
>SR_68JD46_5F_GLTx
GGCATCAGCTTTGAAACTTCAACTGGAGGGGATGTTCAAAAATGATATACACCATGTACCATCTTATTCTGCTGCTTACTTCACCTACTTGATGAAGGCTGACTCTGACATAGTGAATGCCTATGCGGCAAGACTGAATGCTTTGGAAGTCATCACCACTAGCAGAGATGACTTCTTGAATTACACCCAAGAGTTGGAGAAAATCCACCAGGACACTTCGATAGCTCAGGCAAGGAAGAGGTTTGATGAAACAATGAAACTATATAAAAAAGAGGATCTTGTGTACACAAAGCTACAAGCTGCCTATGACACTGCATTGACAAATTTAAGGGGAGTAATTCCAACATTCAGGAAGTCAATCGAAGCGCAGGAAGATCACCTACGGTTCAAGGCCCTTCTAAGTTTCCTGGAATT------------------GGGTGTAGCAGCAATGGATCCCGCGGCAGTAGCTTCAGTCTCAAAAGGTTTTTATGATGATGTAACCGACATTGCAGCATCGTCCATATGGGGCATTGATCAAGTGGTGACAAATATAGACAGCTTCACAGATGTTATGACGAATAACTTGAATGAGATGATGAGTGAAGTCAAGCCATACGATGGTACAAAATATGCATATGAGATAGAAAAAGTGGCCAATATGCATGTGTTTGTGGAGGAATGGCGCAACTTCCAGGTCGAAGCTAACAACATCCTGGGTGATGACACAGTTTCAGCTCTCGGTGGAGCGGGTGACTATGGCCGTAACC
>SR_68JD42_5B_GLTx
GGCATCAGCTTTGAAACTTCAACTGGAGGGGATGTTCAAAAATGATATACACCATGTACCATCTTATTCTGCTGCTTACTTCACCTACTTGATGAAGGCTGACTCTGACATAGTGAATGCCTATGCGGCAAGACTGAATGCTTTGGAAGTCATCACCACTAGCAGAGATGACTTCTTGAATTACACCCAAGAGTTGGAGAAAATCCACCAGGACACTTCGATAGCTCAGGCAAAGAAGAGGTTTGATGAAACAATGAAACTATATAAAAAAGAGGATCTTGTGTACACAAAGCTACAAGCTGCCTATGACACTGCATTGACAAATTTAAGGGGAGTAATTCCAACATTCAGGAAGTCAATCGAAGCGCAGGAAGATCACCTACGGTTCAAGGCCCTTCTAAGTTTCCTGGAATT------------------GGGTGTAGCAGCAATGGATCCCGCGGCAGTAGCTTCAGTCTCAAAAGGTTTTTATGATGATGTAACCGACATTGCAGCATCGTCCATATGGGGCATTGATCAAGTGGTGACAAATATAGACAGCTTCACAGATGTTATGACGAATAACTTGAATGAGATGATGAGTGAAGTCAAGCCATACGATGGTACAAAATATGCATATGAGATAGAAAAAGTGGCCAATATGCATGTGTTTGTGGAGGAATGGCGCAACTTCCAGGTCGAAGCTAACAACATCCTGGGTGATGACACAGTTTCAGCTCTCGGTGGAGCGGGTGACTATGGCCGTAACC
>SR_68JD51_7C_GLTx
GGCATCAGCTTTGAAACTTCAACTGGAGGGGATGTTCAAAAATGATATACACCATGTACCATCTTATTCTGCTGCTTACTTCACCTACTTGATGAAGGCTGACTCTGACATAGTGAATGCCTATGCGGCAAGACTGAATGCTTTGGAAGTCATCACCACTAGCAGAGATGACTTCTTGAATTACACCCAAGAGTTGGAGAAAATCCACCAGGACACTTCGATAGCTCAGGCAAAGAAGAGGTTTGATGAAACAATGAAACTATATAAAAAAGAGGATCTTGTGTACACAAAGCTACAAGCTGCCTATGACACTGCATTGACAAATTTAAGGGGAGTAATTCCAACATTCAGGAAGTCAATCGAAGCGCAGGAAGATCACCTACGGTTCAAGGCCCTTCTAAGTTTCCTGGAATT------------------GGGTGTAGCAGCAATGGATCCCGCGGCAGTAGCTTCAGTCTCAAAAGGTTTTTATGATGATGTAACCGACATTGCAGCATCGTCCATATGGGGCATTGATCAAGTGGTGACAAATATAGACAGCTTCACAGATGTTATGACGAATAACTTGAATGAGATGATGAGTGAAGTCAAGCCATACGATGGTACAAAATATGCATATGAGATAGAAAAAGTGGCCAATATGCATGTGTTTGTGGAGGAATGGCGCAACTTCCAGGTCGAAGCTAACAACATCCTGGATGATGACACAGTTTCAGCTCTCGGTGGAGCGGGTGACTATGGCCGTAACC
>SR_46HE74_6A_GLTx
GGCATCAGCTTTGAAACTTCAACTGGAGGGGATGTTCAAAAATGATATACACCATGTACCATCTTATTCTGCTGCTTACTTCACCTACTTGATGAAGGCTGACTCTGACATAGTGAATGCCTATGCGGCAAGACTGAATGCTTTGGAAGTCATCACCACTAGCAGAGATGACTTCTTGAATTACACCCAAGAGTTGGAGAAAATCCACCAGGACACTTCGATAGCTCAGGCAAAGAAGAGGTTTGATGAAACAATGAAACTATATAAAAAAGAGGATCTTGTGTACACAAAGCTACAAGCTGCCTATGACACTGCATTGACAAATTTAAGGGGAGTAATTCCAACATTCAGGAAGTCAATCGAAGCGCAGGAAGATCACCTACGGTTCAAGGCCCTTCTAAGTTTCCTGGAATT------------------GGGTGTAGCAGCAATGGATCCCGCGGCAGTAGCTTCAGTCTCAAAAGGTTTTTATGATGATGTAACCGACATTGCAGCATCGTCCATATGGGGCATTGATCAAGTGGTGACAAATATAGACAGCTTCACAGATGTTATGACGAATAACTTGAATGAGATGATGAGTGAAGTCAAGCCATACGATGGTACAAAATATGCATATGAGATAGAAAAAGTGGCCAATATGCATGTGTTTGTGGAGGAATGGCGCAACTTCCAGGTCGAAGCTAACAACATCCTGGGTGATGACACAGTTTCAGCTCTCGGTGGAGCGGGTGACTATGGCCGTAACC
>SR_46HE76_6C_GLTx
GGCATCAGCTTTGAAACTTCAACTGGAGGGGATGTTCAAAAATGATATACACCATGTACCATCTTATTCTGCTGCTTACTTCACCTACTTGATGAAGGCTGACTCTGACATAGTGAATGCCTATGCGGCAAGACTGAATGCTTTGGAAGTCATCACCACTAGCAGAGATGACTTCTTGAATTACACCCAAGAGTTGGGGAAAATCCACCAGGACACTTCGATAGCTCAGGCAAAGAAGAGGTTTGATGAAACAATGAAACTATATAAAAAAGAGGATCTTGTGTACACAAAGCTACAAGCTGCCTATGACACTGCATTGACAAATTTAAGGGGAGTAATTCCAACATTCAGGAAGTCAATCGAAGCGCAGGAAGATCACCTACGGTTCAAGGCCCTTCTAAGTTTCCTGGAATT------------------GGGTGTAGCAGCAATGGATCCCGCGGCAGTAGCTTCAGTCTCAAAAGGTTTTTATGATGATGTAACCGACATTGCAGCATCGTCCATATGGGGCATTGATCAAGTGGTGACAAATATAGACAGCTTCACAGATGTTATGACGAATAACTTGAATGAGATGATGGGTGAAGTCAAGCCATACGATGGTACAAAATATGCATATGAGATAGAAAAAGTGGCCAATATGCATGTGTTTGTGGAGGAATGGCGCAACTTCCAGGTCGAAGCTAACAACATCCTGGGTGATGACACAGTTTCAGCTCTCGGTGGAGCGGGTGACTATGGCCGTAACC
>SR_46HE68_2C_GLTx
GGCATCAGCTTTGAAACTTCAACTGGAGGGGATGTTCAAAAACGATATACACCATGTACCATCTTATTCTGCTGCTTACTTCACCTACTTGATGAAGGCTGACTCTGACATAGTGAATGCCTATGCGGCAAGACTGAATGCTTTGGAAGTCATCACCACTAGCAGAGATGACTTCTTGAATTACACCCAAGAGTTGGAGAAAGTCCACCAGGACACTTCGATAGCTCAGGCAAAGAAGAGGTTTGATGAAACAATGAAACTATATAAAAAAGAGGATCTTGTGTACACAAAGCTACAAGCTGCCTATGACACTGCATTGACAAATTTAAGGGGAGTAATTCCAACATTCAGGAAGTCAATCGAAGCGCAGGAAGATCACCTACGGTTCAAGGCCCTTCTAAGTTTCCTGGAATT------------------GGGTGTAGCAGCAATGGATCCCGCGGCAGTAGCTTCAGTCTCAAAAGGTTTTTATGATGATGTAACCGACATTGCAGCATCGTCCATATGGGGCATTGATCAAGTGGTGACAAATATAGACAGCTTCACAGATGTTATGACGAATAACTTGAATGAGATGATGAGTGAAGTCAAGCCATACGATGGTACAAAATATGCATATGAGATAGAAAAAGTGGCCAATATGCATGTGTTTGTGGAGGAATGGCGCAACTTCCAGGTCGAAGCTAACAACATCCTGGGTGATGACACAGTTTCAGCTCTCGGTGGAGCGGGTGACTATGGCCGTAACC
>SR_46HE72_2G_GLTx
GGCATCAGCTTTGAAACTTCAACTGGAGGGGATGTTCAAAAACGATATACACCATGTACCATCTTATTCTGCTGCTTACTTCACCTACTTGATGAAGGCTGACTCTGACATAGTGAATGCCTATGCGGCAAGACTGAATGCTTTGGAAGTCATCACCACTAGCAGAGATGACTTCTTGAACTACACCCAAGAGTTGGAGAAAATCCACCAGGACACTTCGATAGCTCAGGCAAAGAAGAGGTTTGATGAAACAATGAAACTATATAAAAAAGAGGATCTTGTGTACACAAAGCTACAAGCTGCCTATGACACTGCATTGACAAATTTAAGGGGAGTAATTCCAACATTCAGGAAGTCAATCGAAGCGCAGGAAGACCACCTACGGTTCAAGGCCCTTCTAAGTTTCCTGGAATT------------------GGGTGTAGCAGCAATGGATCCCGCGGCAGTAGCTTCAGTCTCAAAAGGTTTTTATGATGATGTAACCGACATTGCAGCATCGTCCATATGGGGCATTGATCAAGTGGTGACAAATATAGACAGCTTCACAGATGTTATGACGAATAACTTGAATGAGATGATGAGTGAAGTCAAGCCATACGATGGTACAAAATATGCATATGAGATAGAAAAAGTGGCCAATATGCATGTGTTTGTGGAGGAATGGCGCAACTTCCAGGTCGAAGCTAACAACATCCTGGGTGATGACACAGTTTCAGCTCTCGGTGGAGCGGGTGACTATGGCCGTAACC
>SR_46HE78_6E_GLTx
GGCATCAGCTTTGAAACTTCAACTGGAGGGGATGTTCAAAAATGATATACACCATGTACCATCTTATTCTGCTGCTTACTTCACCTACTTGATGAAGGCTGACTCTGACATAGTGAATGCCTATGCGGCAAGACTGAATGCTTTGGAAGTCATCACCACTAGCAGAGATGACTTCTTGAATTACACCCAAGAGTTGGAGAAAATCCACCAGGACACTTCGATAGCTCAGGCAAAGAAGAGGTTTGATGAAACAATGAAACTATATAAAAAAGAGGATCTTGTGTACACAAAGCTACAAGCTGCCTATGACACTGCATTGACAAATTTAAGGGGAGTAATTCCAACATTCAGGAAGTCAATCGAAGCGCAGGAAGATCACCTACGGTTCAAGGCCCTTCTAAGTTTCCTGGAATT------------------GGGTGTAGCAGCAATGGATCCCGCGGCAGTAGCTTCAGTCTCAAAAGGTTTTTATGATGATGTAACCGACATTGCAGCATCGTCCATATGGGGCATTGATCAAGTGGTGACAAATATAGACAGCTTCACAGATGTTATGACGAATAACTTGAATGAGATGATGAGTGAAGTCAAGCCATACGATGGTACAAAATATGCATATGAGATAGAAAAAGTGGCCAATATGCATGTGTTTGTGGAGGAATGGCGCAACTTCCAGGTCGAAGCTAACAACATCCTGGGTGATGACACAGTTTCAGCTCTCGGTGGAGCGGGTGACTATGGCCGTAACC
>SR_46HE79_6F_GLTx
GGCATCAGCTTTGAAACTTCAACTGGAGGGGATGTTCAAAAATGATATACACCATGTACCATCTTATTCTGCTGCTTACTTCACCTACTTGATGAAGGCTGACTCTGACATAGTGAATGCCTATGCGGCAAGGCTGAATGCTTTGGAAGTCATCACCACTAGCAGAGATGACTTCTTGAATTACACCCAAGAGTTGGAGAAAATCCACCAGGACACTTCGATAGCTCAGGCAAAGAAGAGGTTTGATGAAACAATGAAACTATATAAAAAAGAGGATCTTGTGTACACAAAGCTACAAGCTGCCTATGACACTGCATTGACAAATTTAAGGGGAGTAATTCCAACATTCAGGAAGTCAATCGAAGCGCAGGAAGATCACCTACGGTTCAAGGCCCTTCTAAGTTTCCTGGAATT------------------GGGTGTAGCAGCAATGGATCCCGCGGCAGTAGCTTCAGTCTCAAAAGGTTTTTATGATGATGTAACCGACATTGCAGCATCGTCCATATGGGGCATTGATCAAGTGGTGACAAATATAGACAGCTTCACAGATGTTATGACGAATAACTTGAATGAGATGATGAGTGAAGTCAAGCCATACGATGGTACAAAATATGCATATGAGATAGAAAAGGTGGCCAATATGCATGTGTTTGTGGAGGAATGGCGCAACTTCCAGGTCGAAGCTAACAACATCCTGGGTGATGACACAGTTTCAGCTCTCGGTGGAGCGGG-GACTATGGCCGTAACC
>SR_46HE73_2H_GLTx
GGCATCAGCTTTGAAACTTCAACTGGAGGGGATGTTCAAAAACGATATACACCATGTACCATCTTATTCTGCTGCTTACTTCACCTACTTGATGAAGGCTGACTCTGACATAGTGAATGCCTATGCGGCAAGACTGAATGCTCTGGAAGTCATCACCACTAGCAGAGATGACTTCTTGAATTACACCCAAGAGTTGGAGAAAATCCACCAGGACACTTCGATAGCTCAGGCAAAGAAGAGGTTTGATGAAACAATGAAACTATATAAAAAAGAGGATCTTGTGTACACAAAGCTACAAGCTGCCTATGACACTGCATTGACAAATTTAAGGGGAGTAATTCCAACATTCAGGAAGTCAATCGAAGCGCAGGAAGATCACCTACGGTTCAAGGCCCTTCTAAGTTTCCTGGAATT------------------GGGTGTAGCAGCAATGGATCCCGCGGCAGTAGCTTCAGTCTCAAAAGGTTTTTATGATGATGTAACCGACATTGCAGCATCGTCCATATGGGGCATTGATCAAGTGGTGACAAATATAGACAGCTTCACAGATGTTATGACGAATAACTTGAATGAGATGATGAGTGAAGTCAAGCCATACGATGGTACAAAATATGCATATGAGATAGAAAAAGTGGCCAATATGCATGTGTTTGTGGAGGAATGGCGCAACTTCCAGGTCGAAGCTAACAACATCCTGGGTGATGACACAGTTTCAGCTCTCGGTGGAGCGGGTGACTATGGCCGTAACC
>SR_46HE67_2B_GLTx
GGCATCAGCTTTGAAACTTCAACTGGAGGGGATGTTCAAAAACGATATACACCATGTACCATCTTATTCTGCTGCTTACTTCACCTACTTGATGAAGGCTGACTCTGACATAGTGAATGCCTATGCGGCAAGACTGAATGCTTTGGAAGTCATCACCACTAGCAGAGATGACTTCTTGAATTACACCCAAGAGTTGGAGAAAATCCACCAGGACACTTCGATAGCTCAGGCAAAGAAGAGGTTTGATGAAACAATGAAACTATATAAAAAAGAGGATCTTGTGTACACAAAGCTACAAGCTGCCTATGACACTGCATTGACAAATTTAAGGGGAGTAATTCCAACATTCAGAAAGTCAATCGAAGCACAGGAAGATCACCTACGGTTCAAGGCCCTTCTAAGTTTCCTGGAATT------------------GGGTGTAGCAGCAATGGATCCCGCGGCAGTAGCTTCAGTCTCAAAAGGTTTTTATGATGATGTAACCGACATTGCAGCATCGTCCATATGGGGCATTGATCAAGTGGTGACAAATATAGACAGCTTCACAGATGTTATGACGAATGACTTGAATGAGATGATGAGTGAAGTCAAGCCATACGATAGTACAAAATATGCATATGAGATAGAAAAAGTGGCCAATATGCATGTGTTTGTGGAGGAATGGCGCAACTTCCAGGTCGAAGCTAACAACATCCTGAGTGATGACACAGTTTCAGCTCTCGGTGGAGCGGGTGACTATGGCCGTAACC
>SR_68JD84_1E_GLTx
GGCATCAGCTTTGAAACTTCAACTGGAGGGGATGTTCAAGAATGATATACACCATGTACCACCATTTTCTGCTGCCTACTTCACCCGTTTGATGAAGGCGGACTCCAAGGTAGTGAATGCCTATGCAGAAAGACTGAATGCTTTAGAAGTCATGAATACTGGCAGGGATGTCTTTTTGAATTACACACAAGAGTTGCAGGGTATCCACGATGACACTTTGATAACTGAGGCTAAGAAGAAGTTTGATGAAGCGATGAAACTATATGCCATGGAGCATCGTGTGTATGAGAAGCTACAAGCCACCTATGACACATTGTTTATAGAATTGAGAAAGATAATACCAACATTCAATGCATCAATTCAGGCACAGAAGGATCACCTAAAGTCCCAGGCTGTACTAAGCGTTATGGAATT------------------GGGAGTTACAGCAATGGATCCCAGTGCAGTCGTTTCTGTCAAGAAAAGTTTTTATGACGATATTACTGACATTGCAGCATCGTCCATATGGGGCATTGATCAAGTGGTGTCGAATATTGACAGCTTCACAGATGTTATGACAAATAACTTGAATGAGATGATGAGTGAAGTCAAGCCATACGATGGTACAAAGTATGCATATGAGATAGAAAAAGTGGCCAATATGCATGTATTTGTGGAGGAATGGCGCAACTTCCAGGTCGAAGCTAACAACATCCTGGGTGATGACACAGTTTCAGCTCTCGGTGGAGCGGGTGACTATGGCCGTAACC
>SR_68JE01_4H_GLTx
GGCATCAGCTTTGAAACTTCAACTGGAGGGGATGTTCAAGAATGATATACACCATGTACCACCATTTTCTGCTGCCTACTTCACCCGTTTGATGAAGGCGGACTCCAAGATAGTGAATGCCTATGCAGAAAGACTGAATGCTTTAGAAGTCATGAATACTGGCAGGGATGTCTTTTTGAATTACACACAAGAGTTGCAGGGCATCCACGATGACACTTTGATAACTGAGGTTAAGAAGAAGTTTGATGAAGCGATGAAACTATATGCCATGGAACATCGTGTGTATGAGAAGCTACAAGCCACCTATGACACATTGTTTATAGAATTGAGAAAGATAATACCAACATTCAATGCATCAATTCAGGCACAGAAGGATCACCTAAAGTTCCAGGCTGTACTAAGCGTTATGGAATT------------------GGGAGTTACAGCAATGGATCCCAGTGCAGTCGTTTCTGTCAAGAAAAGTTTTTATGACGATATTACTGACATTGCAGCATCGTCCATATGGGGCATTGATCAAGTGGTGTCGAATATTGACAGCTTCACAGATGTTATGACAAATAACTCGAATGAGATGATGAGTGAAGTCAAGCCATACGATGGTACAAAGTATGCATATGAGATAGAAAAAGTGGCCAATATGCATGTATTTGTGGAGGAATGGCGCAACTTCCAGGTCGAAGCTAACAACATCCTGGGTGATGACACAGTTTCAGCTCTCGGTGGAGCGGGTGACTATGGCCGTAACC
>SR_46HE69_2D_GLTx
GGCATCAGCTTTGAAACTTCAACTGGAGGGGATGTTCAAGAATGATATACACCATGTACCACCATTTTCTGCTGCCTACTTCACCCGTTTGATGAAGGCGGACTCCAAGATAGTGAATGCCTATGCAGAAAGACTGAATGCTTTAGAAGTCATGAATACTGGCAGGGATGTCTTTTTGTATTACTCACAAGAGTTGCAGGGCATCCACGATGACACTTTGATAACTGAGGCTAAGAAGAAGTTTGATGAAGCGATGAAACTATATGCCATGGAACATCGTGTGTATGAGAAGCTACAGGCCACCTATGACACATTGTTTATAGAATTGAGAAAGATAATACCAACATTCAATGCATCAATTCAGGCACAGAAGGATCACCTGAAGTTCCAGGCTGTACTAAGCGTTATGGAATT------------------GGGAGTTACAGCAATGGATCCCAGTGCAGTCGTTTCTGTCAAGAAAAGTTTTTATGACGATATTACTGACATTGCAGCATCGTCCATATGGGGCATTGATCAAGTGGTGTCGAATATTGACAGCTTCACAGATGTTATGACAAATAACTTGAATGAGACGATGAGTGAAGTCAAGCCATACGATGGTACAAAGTATGCATATGAGATAGAAAAAGTGGCCAATATGCATGTATTTGTGGAGGAATGGCGCAACTTCCAGGTCGAAGCTAACAACATCCTGGGTGATGACACAGTTTCAGCTCTCGGTGGAGCGGGTGACTATGGCCGTAACC
>SR_68JD53_7E_GLTx
GGCATCAGCTTTGAAACTTCAACTGGAGGGGATGTTCAAGAATGATATACACCATGTACCACCATTTTCTGCTGCCTACTTCACCCGTTTGATGAAGGCGGACTCCAAGATAGTGAATGCCTATGCAGAAAGACTGAATGCTTTAGAAGTCATGAATACTGGCAGGGATGTCTTTTTGAATTACACACAAGAGTTGCAGGGCATCCACGATGACACTTTGATAACTGAGGCTAAGAAGAAGTTTGATGAAGCGATGAAACTATATGCCATGGAACATCGTGTGTATGAGAAGCTACAAGCCACCTATGACACATTGTTTATAGAATTGAGAAAGATAATACCAACATTCAATGCATCAATTCAGGCACAGAAGGATCACCTGAAGTTCCAGGCCGTACTAAGCATTATGGAATT------------------GGGAGTTACAGCAATGGATCCCAGTGCAGTCGTTTCTGTCAAGAAAAGTTTTTATGACGATATTACTGACATTGCAGCATCGTCCATATGGGGCATTGATCAAGTGGTGTCGAATATTGACAGCTTCACAGATGTTATGACAAATAACTTGAATGAGATGGTGAGTGAAGTCAAGCCATACGATGGTACAAAGTATGCATATGAGATAGAAAAAGTGGCCAATATGCATGTATTTGTGGAGGAATGGCGCAACTTCCAGGTCGAAGCTAACAACATCCTGGGTGATGACACAGTTCCAGCTCTCGGTGGAGCGGGTGACTATGGCCGTAACC
>SR_46HE66_2A_GLTx
GGCATCAGCTTTGAAACTTCAACTGGAGGGGATGTTCAAGAATGATATACACCATGTACCACCATTTTCTGCTGCCTACTTCACCCGTTTGATGAAGGCGGACTCCAAGATAGTGAATGCCTATGCAGAAAGACTGAATGCTTTAGAAGTCATGAATACTGGCAGGGATGTCTTTTTGAATTACTCACAAGAGTTGCAGGGCATCCACGATGACACTTTGATAACTGAGGCTAAGAAGAAGTTTGATGAAGCGATGAAACTATATGCCATGGAACATCGTGTGTATGAGAAGCTACAAGCCACCTATGACACATTGTTTATAGAATTGAGAAAGATAATACCAACATTCAATGCATCAATTCAGGCACAGAAGGATCGCCTGAAGTTCCAGGCTGTACTAAGCGTTATGGAATT------------------GGGAGTTACAGCAATGGATCCCAGTGCAGTCGTTTCTGTCAAGAAAAGTTTTTATGACGATATTACTGACATTGCAGCATCGTCCATATGGGGCATTGATCAAGTGGTGTCGAATATTGACAGCTTCACAGATGTTATGACAAATAACTTGAATGAGATGATGAGTGAAGTCAAGCCATACGATGGTACAAAATATGCATATGAGATAGAAAAAGTGGCCAATATGCATGTGTTTGTGGAGGAATGGCGCAACTTCCAGGTCGAAGCTAACAACATCCTGGGTGATGACACAGTTTCAGCTCTCGGTGGAGCGGGTGACTATGGCCGTAACC
>SR_46HE75_6B_GLTx
GGCATCAGCTTTGAAACTTCAACTGGAGGGGATGTTCAAGAATGATATACACCATGTACCACCATTTTCTGCTGCCCACTTCACCCGTTTGATGAAGGCGGACTCCAAGATAGTGAATGCCTATGCAGAAAGACTGAATGCTTTAGAAGTCATGAATACTGGCAGGGATGTCTTTTTGAATTACACACAAGAGTTGCAGGGCATCCACGATGACACTTTGATAACTGAGGCTAAGAAGAAGTTTGATGAAGCGATGAAACTATATGCCATGGAACATCGTGTGTATGAGAAGCTACAAGCCACCTATGACACATTGTTTATAGAATTGAGAAAGATAATACCAACATTCAATGCATCAATTCGGGCACAGAAGGATCACCTGAAGTTCCAGGCTGTACTAAGCATTATGGAATT------------------GGGAGTTACAGCAATGGATCCCAGTGCAGTCGTTTCTGTCAAGAAAAGTTTTTATGACGATATTACTGACATTGCAGCATCGTCCATATGGGGCATTGATCAAGTGGTGTCGAATATTGACAGCTTCACAGATGTTATGACAAATAACTTGAATGAGATGATGAGTGAAGTCAAGCCATACGATGGTACAAAGTATGCATATGAGATAGAAAAAGTGGCCAATATGCATGTATTTGTGGAGGAATGGCGCAACTTCCAGGTCGAAGCTAACAACATCCTGGGTGATGACACAGTTTCAGCTCTCGGTGGAGCGGGTGACTATGGCCGTAACC
>SR_68JD63_8G_GLTx
GGCATCAGCTTTGAAACTTCAACTGGAGGGGATGTTCAAGAATGATATACATCATGTACCACCATTTTCTGCTGCCTACTTCACCCGTTTGATGAAGGCGGACTCCAAGATAGTGAATGCCTATGCAGAAAGACTGAATGCTTTAGAAGTCATGAATACTGGCAGGGATGTCTTTTTGAATTACACACAAGAGTTGCAGGGCATCCACGATGACACTTTGATAACTGAGGCTAAGAAGAAGTTTGATGAAGCGATGAAACTATATGCCATGGAACATCGTGTGTATGAGAAGCTACAAGCCACCTATGACACATTGTTTATAGAATTGAGAAAGATAATACCAACATTCAATGCATCAATTCAGGCACAGAAGGATCACCTGAAGTTCCAGGCTGTACTAAGCATTATGGAATT------------------GGGAGTTACAGCAATGGATCCCAGTGCAGTCGTTTCTGTCAAGAAAAGTTTTTATGACGATATTACTGACATTGCAGCATCGTCCATATGGGGCATTGATCAAGTGGTGTCGAATATTGACAGCTTCACAGATGTTATGACAAATAACTTGAATGAGATGATGAGTGAAGTCAAGCCATACGATGGTACAAAGTATGCATATGAGATAGAAAAAGTGGCCAATATGCATGTATTTGTGGAGGAATGGCGCAACTTCCAGGTCGAAGCTAACAACATCCTGGGTGATGACACAGTTTCAGCTCTCGGTGGAGCGGGTGACTATGGCCGTAACC
>SR_68JD57_8A_GLTx
GGCATCAGCTTTGAAACTTCAACTGGAGGGGATGTTCAAGAATGATATACACCATGTACCACCATTTTCTGCTGCCTACTTCACCCGTTTGATGAAGGCGGACTCCAAGATAGTGAATGCCTATGCAGAAAGACTGAATGCTTTAGAAGTCATGAATACTGGCAGGGATGTCTTTTTGAATTACACACAAGAGTTGCAGGGCATCCACGATGACACTTTGATAACTGAGGCTAAGAAGAAGTTTGATGAAGCGATGAAACTATATGCCATGGAACATCGTGTGTATGAGAAGCTACAAGCCACCTATGACACATTGTTTATAGAATTGAGAAAGATAATACCAACATTCAATGCATCAATCCAGGCACAGAAGGATCACCTGAAGTTCCAGGCTGTACTAAGCATTATGGAATT------------------GGGAGTTACAGCAATGGATCCCAGTGCAGTCGTTTCTGTCAAGAAAAGTTTTTATGACGATATTACTGACATTGCAGCATCGTCCATATGGGGCATTGATCAAGTGGTGTCGAATATTGACAGCTTCACAGATGTTATGACAAATAACTTGAATGAGATGATGAGTGAAGTCAAGCCATACGATGGTACAAAGTATGCATATGAGATAGAGAAAGTGGCCAATATGCATGTATTTGTGGAGGAATGGCGCAACTTCCAGGTCGAAGCTAACGACGTCCTGGGTGATAACACAGTTTCAGCTCTCGGTGGAGCGGGTGACTATGGCCGTAACC
>SR_68JD44_5D_GLTx
GGCATCAGCTTTGAAACTTCAACTGGAGGGGATGTTCAAGAATGATATACACCACGTACCACCATTTTCTGCTGCCTACTTCACCCGTTTGATGAGGGCGGACTCCAAGATAGTGAATGCCTATGCAGAAAGACTGAATGCTTTAGAAGTCATGAATACTGGCAGGGATGTCTTTTTGAATTACACACAAGAGTTGCAGGGCATCCACGATGACACTTTGATAACTGAGGCTAAGAAGAAGTTTGATGAAGCGATGAAACTATATGCCATGGAACATCGTGTGTATGAGAAGCTACAAGCCACCTATGACACATTGTTTATAGAATTGAGAAAGATAATACCAACATTCAATGCATCAATTCAGGCACAGAAGGATCACCTGAAGTTCCAGGCTGTACTAAGCATTATGGAATT------------------GGGAGTTACAGCAATGGATCCCAGTGCAGTCGTTTCTGTCAAGAAAAGTTTTTATGACGATATTACTGACATTGCGGCATCGTCCATATGGGGCATTGATCAAGTGGTGTCGAATATTGACAGCTTCACAGATGTTATGACAAATAACTTGAATGAGATGATGAGTGAAGTCAAGCCATACGATGGTACAAAGTATGCATATGAGATAGAAAAAGTGGCCAATATGCATGTATTTGTGGAGGAATGGCGCAACTTCCAGGTCGAAGCTAACAACATCCTGGGTGATGACACAGTTTCAGCTCTCGGTGGAGCGGGTGACTATGGCCGTAACC
>SR_68JD60_8D_GLTx
GGCATCAGCTTTGAAACTTCAACTGGAGGGGATGTTCAAGAATGATATACACCATGTACCACCATTTTCTGCTGCCTACTTCACCCGTTTGATGAAGGCGGACTCCAAGATAGTGAATGCCTATGCAGAAAGACTGAATGCTTTAGAAGTCATGAATACTGGCAGGGATGTCTTTTTGAATTACACACAAGAGTTGCAGGGCATCCACGATGACACTTTGATAACTGAGGCTAAGAAGAAGTTTGATGAAGCGATGAAACTATATGCCATGGAACATCGTGTGTATGAGAAGCTACAAGCCACCTATGACACATTGTTTATAGAATTGAGAAAGATATTACCAACATTCAATGCATCAATTCAGGCACAGAAGGATCACCTGAAGTTCCAGGCTGTACTAAGCATTATGGAATT------------------GGGAGTTACAGCAATGGATCCCAGTGCAGTCGTTTCTGTCAAGAAAAGTTTTTATGACGATATTACTGACATTGCAGCATCGTCCATATGGGGCATTGATCAAGTGGTGTCGAATATTGACAGCTTCACAGATGTTATGACGAATAACTTGAATGAGATGATGAGTGAAGTCAAGCCATACGATGGTACAAAATATGCATATGAGATAGAAAAAGTGGCCAATATGCATGTGTTTGTGGAGGAATGGCGCAACTTCCA-GTCGAAGCTAACAACATCCTGGGTGATGACACAGTTTCAGCTCTCGGTGTAGCGGGTGACTATGGCCGTAACC
>SR_68JD86_1G_GLTx
GGCATCAGCTTTGAAACTTCAACTGGAGGGGATGTTCAAGAATGATATACACCATGTACCACCATTTTCTGCTGCCTACTTCACCCGTTTGATGAAGGCGGACTCCAAGATAGTGAATGCCTATGCAGAAAGACTGAATGCTTTAGAAGTCATGAATACTGGCAGGGATGTCTTTTTGAATTACTCACAAGAGTTGCAGGGCATCCACGATGACACTTTGATAACTGAGGCTAAGAAGAAGTTTGATGAAGCGATGAAACTATATGCCATGGAACATCGTGTGTATGAGAAGCTACAAGCCACCTATGACACATTGTTTATAGAATTGAGAAAGATAATACCAACATTCAATGCATCAATTCAGGCACAGAAGGATCACCTGAAGTTCCAGGCTGTACTAAGCGTTATGGAATT------------------GGGAGTTACAGCAATGGATCCCAGTGCAGTCGTTTCTGTCAAGAAAAGTTTTTATGACGATATTACTGACATTGCAGCATCGTCCATATGGGGCATTGATCAAGTGGTGTCGAATATTGACAGCTTCACAGATGTTATGACAAATAACTTGAATGAGATGATGAGTGAAGTCAAGCCATACGATGGTACAAAGTATGCATATGAGATAGAAAAAGTGGCCAATATGCATGTATTTGTGGAGGAATGGCGCAACTTCCAGGTCGAAGCTAACAACATCCTGGGTGATGACACAGTTTCAGCTCTCGGTGGAGCGGGTGACTATGGCCGTAACC
>SR_68JD50_7B_GLTx
GGCATCAGCTTTGAAACTTCAACTGGAGGGGATGTTCAAGAATGATATACACCATGTACCACCATTTTCTGCTGCCTACTTCACCCGTTTGATGAAGGCGGACTCCAAGATAGTGAATGCCTATGCAGAAAGACTGAATGCTTTAGAAGTCATGAATACTGGCAGGGATGTCTTTTTGAATTACACACAAGAGTTGCAGGGCATCCACGATGACACTTTGATAACTGAGGCTAAGAAGAAGTTTGATGAAGCGATGAAACTATATGCCATGGAACATCGTGTGTATGAGAAGCTACAAGCCACCTATGACACATTGTTTATAGAATTGAGAAAGATAATACCAACATTCAATGCATCAATTCAGGCACAGAAGGATCACCTGAAGTTCCAGGCTGTACTAAGCATTATGGAATT------------------GGGAGTTACAGCAATGGATCCCAGTGCAGTCGTTTCTGTCAAGAAAAGTTTTTATGACGATATTACTGACATTGCAGCATCGTCCATATGGGGCATTGATCAAGTGGTGTCGAATATTGACAGCTTCACAGATGTTATGACATATAACTTGAATGAGATGATGAGTGAAGTCAAGCCATACGATGGTACAAAGTATGCATATGAGATAGAAAAAGTGGCCAATATGCATGTATTTGTGGAGGAATGGCGCAACTTCCAGATCGAAGCTAACAACATCCTGGGTGATGACACAGTTTCAGCTCTCGGTGGAGCGGGTGACTATGGCCGTAACC
>SR_68JD61_8E_GLTx
GGCATCAGCTTTGAAACTTCAACTGGAGGGGATGTTCAAGAATGATATACACCATGTACCACCATTTTCTGCTGCCTACTTCACCCGTTTGATGAAGGCGGACTCCAAGATAGTGAATGCCTATGCAGAAAGACTGAATGCTTTAGAAGTCATGAATACTGGCAGGGATGTCTTTTTGAATTACACACAAGAGTTGCAGGGCATCCACGATGACACTTTGATAACTGAGGCTAAGAAGAAGTTTGATGAAGCGATGAAACTATATGCCATGGAACATCGTGTGTATGAGAAGCTACAAGCCACCTATGACACATTGTTTATAGAATTGAGAAAGATAATACCAACATTCAATGCATCAATTCAGGCACAGAAGGATCACCTGAAGTTCCAGGCTGTACTAAGCATTATGGAATT------------------GGGAGTTACAGCAATGGATCCCAGTGCAGTCGTTTCTGTCAAGAAAAGTTTTTATGACGATATTACTGACATTGCAGCATCGTCCATATGGGGCATTGATCAAGTGGTGTCGAATATTGACAGCTTCACAGATGTTATGACAAATAACTTGAATGAGATGATGAGTGAAGTCAAGCCATACGATGGTACAAAATATGCATATGAGATAGAAAAAGTGGCCAATATGCATGTGTTTGTGGAGGAATGGCGCAACTTCCAGGTCGAAGCTAACAACATCCTGGGTGATGACACAGTTTCAGCTCTCGGTGGAGCGGGTGACTATGGCCGTAACC
>SR_68JD54_7F_GLTx
GGCATCAGCTTTGAAACTTCAACTGGAGGGGATGTTCAAGAATGATATACACCATGTACCACCATTTTCTGCTGCCTACTTCACCCGTTTGATGAAGGCGGACTCCAAGATAGTGAATGCCTATGCAGAAAGACTGAATGCTTTAGAAGTCATGAATACTGGCAGGGATGTCTTTTTGAATTACACACAAGAGTTGCAGGGCATCCACGATGACACTTTGATAACTGAGGCTAAGAAGAAGTTTGATGAAGCGATGAAACTATATGCCATGGAACATCGTGTGTATGAGAAGCTACAAGCCACCTATGACACATTGTTTATAGAATTGAGAAAGATAATACCAACATTCAATGCATCAATTCAGGCACAGAAGGATCACCTGAAGTTCCAGGCTGTACTAAGCATTATGGAATT------------------GGGAGTTACAGCAATGGATCCCAGTGCAGTCGTTTCTGTCAAGAAAAGTTTTTATGACGATATTACTGACATTGCAGCATCGTCCATATGGGGCATTGATCAAGTGGTGTCGAATATTGACAGCTTCACAGATGTTATGACAAATAACTTGAATGAGATGATGAGTGAAGTCAAGCCATACGATGGTACAAAGTATGCATATGAGATAGAAAAAGTGGCCAATATGCATGTATTTGTGGAGGAATGGCGCAACTTCCAGGTCGAAGCTAACAACATCCTGGGTGATGACACAGTTTCAGCTCTCGGTGGAGCGGGTGACTATGGCCGTAACC
>SR_68JD58_8B_GLTx
GGCATCAGCTTTGAAACTTCAACTGGAGGGGATGTTCAAGAATGATATACACCATGTACCACCATTTTCTGCTGCCTACTTCACCCGTTTGATGAAGGCGGACTCCAAGATAGTGAATGCCTATGCAGAAAGACTGAATGCTTTAGAAGTCATGAATACTGGCAGGGATGTCTTTTTGAATTACACACAAGAGTTGCAGGGCATCCACGATGACACTTTGATAACTGAGGCTAAGAAGAAGTTTGATGAAGCGATGAAACTATATGCCATGGAACATCGTGTGTATGAGAAGCTACAAGCCACCTATGACACATTGTTTATAGAATTGAGAAAGATAATACCAACATTCAATGCATCAATTCAGGCACAGAAGGATCACCTGAAGTTCCAGGCTGTACTAAGCATTATGGAATT------------------GGGAGTTACAGCAATGGATCCCAGTGCAGTCGTTTCTGTCAAGAAAAGTTTTTATGACGATATTACTGACATTGCAGCAGCGTCCATATGGGGCATTGATCAAGTGGTGTCGAATATTGACAGCTTCACAGATGTTATGACAAATAACTTGAATGAGATGATGAGTGAAGTCAAGCCATACGAAGGTACAAAGTATGCATATGAGATAGAAAAAGTGGCCAATATGCATGTATTTGTGGAGGAATGGCGCAACTTCCAGGTCGAAGCTAACAACACCCTGGGTGATGACACAGTTTCAGCTCTCGGTGGAGCGGGTGACTATGGCCGTAACC
>SR_68JD52_7D_GLTx
GGCATCAGCTTTGAAACTTCAACTGGAGGGGATGTTCAAGAATGAAATACACCATGTACCATCTTATTCTGCTGCCTACTTCACACGATTGATGAAGGCTGACTCTGAAATAGTGGATGCTTATGCGGCAAGACTGAATGCTTTAGAAATCATCACTACCACCAGGAATGATTTTTTGACCTATTCAAAAGAGTTGCAAGGAATGCACGACGACAATTTGATCACTGATGCTAAGATGAAGTTTGATGAAGCAATGAAACTATATAGCAAGGACAATCGTGTATATGAAAAGCTACAAGCCACCTGTGACACTACATTAACAGATTTGAAAAGAACTATTCCAACATTCAGATCATCAATTGAAGCGGAACAAAATAATCTACAATTCAAGGCTTTATTAAGCTTCCTAGAATT------------------GGGGGTTGCAGCAATGGATCCCATGGCAATCGCTTCTGTCAAAAAAAGTTTTTATGATGATATTACTGATATTGCAGCATCGTCTATATGGGGCATTGATCAAGTGGTGACAAATATTGACAGCTTCACAGATGTTATGACAGATAATTTGAATGAGATGATGAGTGAAGTCAGGCCATATGATGGTACAAAATATGCATATGAGATAGAAAAAGTGGCCAATATGCATGTGTTTGTGGAGGAATGGCGCAACTTCCAGGTCGAAGCTAACAACATCCTGGGTGATGACACAGTTTCAGCTCTCGGTGGAGCGGGTGACTATGGCCGTAACC
>SR_68JD43_5C_GLTx
GGCATCAGCTTTGAAACTTCAACTGGAGGGGATGTTCAAGAATGAAATACACCATGTACCATCTTATTCTGCTGCCTACTTCACACGATTGATGAAGGCTGACTCTGAAATAGTGGATGCTTATGCGGCAAGACTGAATGCTTTAGAAATCATCACTACCACCAGGAATGATTTTTTGACCTATTCAAAAGAGTTGCAAGGAATGCACGACGACAATTTGATCACTGATGCTAAGATGAAGTTTGATGAAGCAATGAAACTATATAGCAAGGACAATCGTGTATATGAAAAGCTACAAGCCACCTATGACACTACATTAACAGATTTGAAAAGAACTATTCCAACATTCAGATCATCAATTGAAGCGGAACAAAATAATCTACAATTCAAGGCTTTATTAAGCTTCCTAGAATT------------------GGGGGTTGCAGCAATGGATCCCATGGCAATCGCTTCTGTCAAAAAAAGTTTTTATGATGATATTACTGATATTGCAGCATCGTCTATATGGGGCATTGATCAAGTGGTGACAAATATTGACAGCTTCACAGATGTTATGACAGATAATTTGAATGAGATGATGAGTGAAGTCAGGCCATATGATGGTACAAAATATGTGTACGAGATAGAAAAGGTGGCCAATATGCATGTCTTTGTTGAGGAGTGGCGCAACTTTCAGGTAGAAGCCAACAACATTCTGGGTGATGACTCAGTTTCAGCTCTCGGGGGAGC-GGTGACTATGGCCGTAACC
>SR_68JD45_5E_GLTx
GGCATCAGCTTTGAAACTTCAACTGGAGGGGATGTTCAAGAATGAAATACACCATGTACCATCTTATTCTGCTGCCTACTTCACACGATTGATGAAGGCTGACTCTGAAATAGTGGATGCTTATGCGGCAAGACTGAATGCTTTAGAAATCATCACTACCACCAGGAATGATTTTTTGACCTATTCAAAAGAGTTGCAAGGAATGCACGACGACAATTTGATCACTGATGCTAAGATGAAGTTTGATGAAGCAATGAAACTATATAGCAAGGACAATCGTGTATATGAAAAGCTACAAGCCACCTATGACACTACATTAACAGATTTGAAAAGAACTATTCCAACATTCAGATCATCAATTGAAGCGGAACAAAATAATCTACAATTCAAGGCTTTATTAAGCTTCCTAGAATT------------------GGGTGTAGCAGCAATGGATCCCGCGGCAGTAGCTTCAGTCTCAAAAGGTTTTTATGATGATGTAACCGACATTGCAGCATCGTCCATATGGGGCATTGATCAAGTGGTGACAAATATAGACAGCTTCACAGATGTTATGACGAATAACTTGAATGAGATGATGAGTGAAGTCAAGCCATACGATGGTACAAAATATGCATATGAGATAGAAAAAGTGGCCAATATGCATGTGTTTGTGGAGGAATGGCGCAACTTCCAGGTCGAAGCTAACAACATCCTGGGTGATGACACAGTTTCAGCTCTCGGTGGAGCGGGTGACTATGGCCGTAACC
>SR_68JD49_7A_GLTx
GGCATCAGCTTTGAAACTTCAACTGGAGGGGATGTTCAAGAATGAAATACACCATGTACCATCTTATTCTGCTGCCTACTTCACACGATTGATGAAGGCTGACTCTGAAATAGTGGATGCTTATGCGGCAAGACTGAATGCTTTAGAAATCATCACTACCACCAGGAATGATTTTTTGACCTATTCAAAAGAGTTGCGAGGAATGCACGACGACAATTTGATCACTGATGCTAAGATGAAGTTTGATGAAGCAATGAAACTATATAGCAAGGACAATCGTGTATATGAAAAGCTACAAGCCACCTATGACACTACATTAACAGATTTGAAAAGAACTATTCCAACATTCAGATCATCAATTGAAGCGGAACAAAATAATCTACAATTCAAGGCTTTATTAAGCTTCCTAGAATT------------------GGGGGTTGCAGCAATGGATCCCATGGCAATCGCTTCTGTCAAAAAAAGTTTTTATGATGATATTACTGATATTGCAGCATCGTCTATATGGGGCATTGATCAAGTGGTGACAAATATTGACAGCTTCACAGATGTTATGACAGATAATTTGAATGAGATGATGAGTGAAGTCAGGCCATATGATGGTACAAAATATGTGTATGAGATAGAAAAGGTGGCCAATATGCATGTCTTTGTTGAGGAGTGGCGCAACTTTCAGGTATAAGCCAACAACATCCTGGGTGATGACACAGTTTCAGCTCTCGGTGGAGCGGGTGACTATGGCCGTAACC
>SR_46HE81_6H_GLTx
GGCATCAGCTTTGAAACTTCAACTGGAGGGGATGTTCAAGAATGAAATACACCATGTACCATCTTATTCTGCTGCCTACTTCACACGATTGATGAAGGCTGACTCTGAAATAGTGGATGCTTATGCGGCAAGACTGAATGCTTTAGAAATCATCACTACCACCAGGAATGATTTTTTGACCTATTCAAAAGAGTTGCAAGGAATGCACGACGACAATTTGATCACTGATGCTAAGATGAAGTTTGATGAAGCAATGAAACTATATAGCAAGGACAATCGTGTATATGAAAAGCTACAAGCCACCTATGACACTACATTAACAGATTTGAAAAGAACTATTTCAACATTCAGATCATCAATTGAAGCGGAACAAAATAATCTACAATTCAAGGCTTTATTAAGCTTCCTAGAATT------------------GGGGGTTGCAGCAATGGATCCCATGGCAATCGCTTCTGTCAAAAAAAGTTTTTATGATGATATTACTGATATTGCAGCATCGTCTATATGGGGCATTGATCAAGTGGTGACAAATATTGACAGCTTCACAGATGTTATGACAGATAATTTGAATGAGATGATGAGTGAAGTCCGGCCATATGATGGTACAAAATATGTGTATGAGATAGAAAAGGTGGCCAATATGCATGTCTTTGTTGAGGAGTGGCGCAACCTTCAGGTAGAAGCCAACAACATCCTGGGTGATGACACAGTTTCAGCTCTCGGTGGAGCGGGTGACTATGGCCGTAACC
>SR_46HE80_6G_GLTx
GGCATCAGCTTTGAAACTTCAACTGGAGGGGATGTTCAAGAATGAAATACACCATGTACCATCTTATTCTGCTGCCTACTTCACACGATTGATGAAGGCTGACTCTGAAATAGTGGATGCTTATGCGGCAAGACTGAATGCTTTAGAAATCATCACTACCACCAGGAATGATTTTTTGACCTATTCAAAAGAGTTGCAAGGAATGCACGACGACGATTTGATCACTGATGCTAAGATGAAGTTTGATGAAGCAATGAAACTATATAGCAAGGACAATCGTGTATATGAAAAGCTACAAGCCACCTATGACACTACATTAACAGATTTGAAAAGAACTATTCCAACATTCAGATCATCAATTGAAGCGGAACAAAATAATCTACAATTCAAGGCTTTATTATGCTTCCTAGAATT------------------GGGGGTTGCAGCAATGGATCCCATGGCAATCGCTTCTGTCAAAAAAAGTTTTTATGATGATATTACTGATATTGCAGCATCGTCTATATGGGGCATTGATCAAGTGGTGACAAATATTGACAGCTTCACAGATGTTATGACAGATAATTTGAATGAGATGATGAGTGAAGTCAGGCCATATGATGGTACAAAATATGTGTATGAGATAGAAAAGGTGGCCAATATGCATGTCTTTGTTGAGGAGTGGCGCAACTTTCAGGTAGAAGCCAACAACATTCTGGGTGATGACTCAGTTTCAGCTCTCGGTGGAGCGGGTGACTATGGCCGTAACC
>SR_68JD64_8H_GLTx
GGCATCAGCTTTGAAACTTCAACTGGAGGGGATGTTCAAAAATGATATACACCATGTACCATCTTATTCTGCTGCCTACTTCACACGATTGATGAAGGCTGACTCTGAAATAGTGGATGCTTATGCGGCAAGACTGAATGCTTTAGAAATCATCACTACCACCAGGAATGATTTTTTGACCTATTCAAAAGAGTTGCAAGGAATGCACGGCGACAATTTGATCACTGATGCTAAGATGAAGTTCGATGAAGCAATGAAACTATATAGCAAGGACAATCGTGTATATGAAAAGCTACAAGCCACCTATGACACTACATTAACAGATTTGAAAAGAACTATTCCAACATTCAGATCATCAATTGAAGCGGAACAAAATAATCTACAATTCAAGGCTTTATTAAGCTTCCTAGAATT------------------GGGGGTTGCAGCAATGGATCCCATGGCAATCGCTTCTGTCAAAAAAAGTTTTTATGATGATATTACTGATATTGCAGCATCGTCTATATGGGGCATTGATCAAGTGGTGACAAATATTGACAGCTTCACAGATGTTATGACAGATAATTTGAATGAGATGATGAGTGAAGTCAGGCCATATGATGGTACAAAATATGTGTATGAGATAGAAAAGGTGGCCAATATGCATGTCTTTGTTGAGGAGTGGCGCAACTTTCAGGTAGAAGCCAACAACATTCTGGGTGATGACTCAGTTTCAGCTCTCGGTGGAGCGGGTGACTATGGCCGTAACC
