# Supplementary material for: Comparative analyses of glycerotoxin expression unveil a novel structural organization of the bloodworm venom system
Source: BMC Evol Biol. 2017 Mar 4;17:64. doi: 10.1186/s12862-017-0904-4 (PMC5336659; doi:10.1186/s12862-017-0904-4)
Supplement: Additional file 7: — Alignment of amplicons generated in genomic DNA of G. tridactyla. Sanger sequences revealed an intron-exon-structure for the GLTx gene (see Additional file 4: Figure S2). (TXT 68 kb) [file 12862_2017_904_MOESM7_ESM.txt]

>GLTx_consensus
GATACACAGACCACCAGCATGCGGCTCCTCCTCGTCACAGCAGTCTACCTGCTTCAAGTTACTTACCTGAAGGCAGATACCTATCCATGTGAACGTAAGTGTTGGGGTAGATCTGTGGAGAAGCGGCCATTCCAGGGAGGATGCTATCGAAGTTGTGAGCCTCATACACTCAAGTGTGGCAGTGTCTCCTTCGAAGCCAAGTGTAAAAGTGGATGGACCTGCTATCCAGCGACAGACAACATCGCCAGTAAAGCATGCGACCGGTTCAAAAACTGTCAAGACCGGTGGGCAACAGTGAAGGAAGGTGATGCCCCATGTACTTCATGTGTCCCTGGCTTCCAGTTAACCTCCAGGGGTTACTGCTCACAAGATCTGAACGAGTGTAACAGAAACAATGGTGGATGCACAAATGGCAAGTGTATTAACACAGAGGGAAGCTACCATTGTGACTGCGATCGTGGCTATCTTGCAACCAGCTCCAAAACAAAGTGTGAAGGAGTGGAATGTGAACCACTGACATTGGCTAATGGAAAAGTTCAATCGAACAAGGGCAGCTGGATCTTCGGGAGTCGGACATTGTTCACATGTGATGACCCAACCAGAAGTGTACTGGATGGTCCATCCTACATCACATGTAATCTGGATGCTGCTGGACTAACAGCCTCCTGGTCAGGCACCTCACCCACCTGTCAAAATGATGATGAGCATGACAGGTTTGCTGAGGTCTTTCATCTACGTTTCCATGGGAAAAAGTTGGATGGCGTTTCCATGGTCACTGGACTGTCACCACGATCCACGGCCTATAGATGTCACAAAGATTCAACTTGTCAGGGTATCATGACCAGAGCAGAGGAATTCGAGGGTCTCACAGTCTATGATGGTGGAGTCCTCACTAAAACTCTGGGTCAGTCTCGAGCTGATGGTGTGGCTTTGACTGATGATGCATCTATAGACATCTACACGAAGGTTGATGTTAACTCTGCAGCGGCAAGCTCTTACCAAGATGTTCTAGATGCGATGGTGGGTACCAGTCTTGGATGTTACACAACATCGAGCATGGCAAGCTGGGAAGACTATACCCTGGATGATGGCAGGGCGAATACATGCAATCAAATCTGCCTCCAGGCTGGATATGACTACTTTGGAATCCAGGCAAGTGACATATGTTGGTGTGGACAAAAGCCGCCAGTGGAGAAAGTGGGTGATGGAAAATGTTCCACTACATGTGTTAATCAAGCCAACATCCTATGTGGCAGTGCAACCACTGCGAATATCTACCAGGTATATACAGACCGCTCTCTGGGATTCTGCTATAGTGGCAATCTCGGCACTGAAACTGTTCCATCTGCAAAGACAAAGGATGCGTGTGTCACAGCATGCCGAGGCCAGGGCTACTACACTGCGAATATACGGAACTCAGGAGATTGCTTCTGCGGAAACAGTCTACCAATCGGACCAAGAGTAGATCCCACAGAGTGTGATGGAAATGGCCACTCAACAGTGTTTATGACTAATCCGGCCTACTTCATGTCAAATGGCCAAGGCGATCAGATCAATCCTATGACGACGAGAAT-------------------------GTGGTCGACGGCCCGGGCTGGTCTGTTGAAGAATTNGATTGTCATGGTTGACCCCGTTGCATTNGTTTTCAGGTATGATGATACTGGATCAGTGACTGGGATGACAACAGGWTTATTYCAGAGACTTCCAGGGCTTCGCATTTTCACCTCTGACAGGTCAGCGGCAGAAAAAATCTGGAACATCAGATTTGCTCTTCGCCTATTGTTTTTGACACCATGTGCTGCATAGTTNTGAAACACCAACGATGGAWTTTTCCAGTCTTATTCCTAGGCCCAGATGATAGATAGATGAATGGTTGAACAAATAGTGTCGAGTACAGGAGTACATACAAACTCAAACCGATGACCCGTTATRAAGTTTCTAGATTGAAGCATGCACACAGAGCCCAAACACACAGACCCAGATGAATAATGTAAGACGGACACTGAAGGGAATTGCAGGTTGATAGGCAGGTATGCAGGCAGCTTGGCGACTTGGCAGACAGACAAATATTTGGGTAGAGATAGAGAGGGAAAAACTAAGTGGCAGATGAACAGGCAAACAAACTGCCAGACAAGTTGCACTGCTCCCACAAAACGTAATATCTGTTTCAACTATCAAACTATCAAATTTCAGGTTGGTGYTGTATTCYGCRSAGGAGGTRCAGTTTMATGATGTYCAGAATGATTATGMYGATRYCTGTGRAGARATYAAGCGAATAGATGGGGAGTCTGACCGCAGTGGAGACCTCATCYTACAYTTYTTTYATTTCCGTTTATCGCAACTTGCYAAACACACAAGTGACAGGGCCAGTCGRGTTTATATCTACGCTCAAAAAGTTGTYATTGATTGCGACATASAAGTYCMATTTTCTYTGATGATACGMGCKACTAAAATTGTGGTGAGCMCWGGAAAAGTGTTCAAAATCCTGGTGGGATCAGAGTCATCACAAATCGAGATGRAYRTTGATGAKGTCAAGAAMAATGGGCCRCMAAGRAACTTACAACAKATGAARRACAGTCTCCAATGTGCTCGCATGTTGGCTCAATCATGGGATGATACAGAGAAACAGAAGTTGGCATTCAATATACTTCATGAAATGACTAGTCCTACTGCTGAGAATGAGGCTCTCAGGTCTGTGCAGACCATGGSRTCAGCWTTRAAACTTCAACTGGAGGGGATGTTCAAGAATGATATACACCAYGTACCACCATTTTCTGCTGCCTACTTCACCCGTTTGATGARGGCGGACTCCAAGATAGTGAATGCCTATGCAGAAAGACTGAATGCTTTAGAAGTCATGAATACTGGCAGGGATGTCTTTTTGAATTACACACAAGAGTTGCAGGGCATCCACGATGACACTTTGATAACTGAGGCTAAGAAGAAGTTTGATGAAGCGATGAAACTATATGCCATGGAACATCGTGTGTATGAGAAGCTACAAGCCACCTATGACACATTGTTTATAGAATTGAGAAAGATAATACCAACATTCAATGCATCAATTCAGGCACAGAAGGATCACCTGAAGTTCCAGGCTGTACTAAGCRTTATGGAATTGGGAGTTACAGCAATGGATCCCAGTGCAGTCGTTTCTGTCAAGAAAAGTTTTTATGACGATATTACTGACATTGCRGCATCGTCCATATGGGGCATTGATCAAGTGGTGTCGAATATTGACAGCTTCACAGATGTTATGACAAATAACTTGAATGAGATGATGAGTGAAGTCAAGCCATACGATGGTACAAARTATGCATATGAGATAGAAAAAGTGGCCAATATGCATGTRTTTGTGGAGGAATGGCGCAACTTCCAGGTCGAAGCTAACAACATCCTGGGTGATGACACAGTTTCAGCTCTCGGTGGAGCKGGTGACTATGGCCGTAMCCTRGTCAAATTAACAAATAYTGGCATGGCCCTAACYAATGCAATGATTAACAGAGCAGAAAAGACACGTGATGCAGCCCAGAAGCGTRCAACATGGGATCTCTTGGTTGAACAGGGGARRCGTACTACTGAGGTTATCAAAGGCTTYAAGGCAKCTAACAGWGAGCGTGCTGCTGCRAACAGYGTTGTAGCAGAACAGATCCGGGATATCACATCTGAAATCAATGRSGACTTGGCCAACTTTTGTGAAGCMTACTTYTTTGAGAAGTTGGAGCCWTGTCCARAAWGSATCCAACCCCRATTYGGTGGAGACCTGCTTAGCGTCCAACTGARKATAAGYCGTGCTGARMGRGAAGCWGCWTCTCTGGGYCTGGATGSAAGTCCGGTCTCACGAGAAGTCACCATTACCAACACWGATKCWTCTGAASACTGYRYYGAYGTGAYYMAGTGTCCTGTAACWGTSTTCAAAAGAGATCGAGCATTCTCATATGAGGTATTGACAGGCATTGATTTGGAAGAMAATTTTTTCTTAAGATCTTCATCTCTCGCCRAAAGATTTGTCGGAACTTGTGTGACAGACACAAATTCACAGATACCTATGTTTGAAAAAGAGCATTAATGGCCAAATGAATAGTTTCTGTTGATGAGAATCTACATTCGATTGAATACTCATATTGATAGTAATAGAAGAATGCAGATATGGTAGTCACATTTTGGAAGAAATAACATACTCACTATGATGTGTTTAATTCAACAATCCCTCAAAAGCAAATTCAATGGCCACTCGATAGTCTGAACAATAGAATAAGATAAGATAGTTTCATGTAACCTTCACAGAA-ACATTACCATGCAATGTTATTGCAGGATTATTCAACACAACCGTTAGAAACAAAATCAATATAAAATCTTGAGATTAAATACATTACAAANNAACCAGAAATGTTTTTYYTTTCCAGCATCGGCCATTCGACCAATCAGCTATGCTTGTTGAAAATGCTAAAATCTTATTTGGTCTTCGTTGACAAGCCGTGATATCTTCTGTTATGTGGTTATTGTTTTGAATTGAGATATTTTGAAATGCACATTCAACATATGTGATTATATTATGATGAGTTGCCTTTGCAGGTRCMTRTTGATMACTTYGACTTGAGTGATTGGGACAAGTATCGGGTGAAGGAGATCGAGGTCAAAGCAATCGGAGCCACACCTAATGGCACAGAAACTGACCTGAAATTCTTCTTGAGATCTATTGGATCTTTCAGAGGGAAATCTGGAGAAGATCGTTACAACTTCCTCACYGATGAMTTCTTCTGTGTGTATGAATAYGACATCAMCARWCCAAYCRATGCKCCRCCAGGTGAATGTATAATCATGATACATCCATACTTATAGGCCATGGMAGGTGTAGCATACACAYTCACAGCTTATATACCACCATCAGTGCTAGTTGCGCGTCAGTCTTAGTAGTCAGAATTAGTGGCAATAGCACTAGTTCCGCCRACGAGGATGATGGCCTGTTTGTGTGATGCAGTCAGGGATATCTCATCAAAATGTTGTAATCTCAGATAAGTGGCTTTAATCTATGTAAAAATGCACTTCTGTCATTTACCTCTCCCTCTCATCTAACTAGAAGTTGTGGTAATCAAAGTCACATATCTGATTTCACTCTCACAAGCCAACCACTGATCTGAGATGTGAGGAGATAACCAAATACCAACATCACAGGGGTTATGTTTGGAGGAGAGACAGGGGAGGGTTGAACTGCTATCACCCTGCATATGATTACTCAGAGCAGACATCCAGAAAGATAGCTAATTTCAAACCAGGAATTTCCTAGTTCATTCTCGTGCAATTATTCCCATATTCTGCAGATTGMTGACTGGTCTTCCTATTGATATGTATGGAAGCTGTGAAGAGCCCATGAAGAGCAGAGCAAAATGAAAAATGAGATATAAAGTATTACCCCTATTGGTTACCATTGATAGTGAGAAGGCCTCGCTGACGGAACTAGAATTATCAGGCTGTCTGCGCATGCCCGGACCCCTACTGAGGCCGCAAACCGGGTAGTGAGAAACGCCCATCTTGGCTGATATTTACCCTTATGGATATCGACCTTGTCCATTCATATATCCAATTGTTGATTTCTTCCCTACTTGCCTGTTTGTAGAGAGTGCATCKGGYCGWTGTACAGTGTAYRCACGTGGTTCMMAGRAKGAWATGACWCRGTAYRYGACCCCYTACRCTGATTGGATGATCGAGGTRGATGAYRRACGCAGTGGWGACATCGACYTSWSCAATGTSACAGAAATCATCATYAGGTTCATYGGYYATGGYATACCAGTGMSCRGYAAGMGAGATGTSGRTGAACTTTRACC
>SR23_contig_5772
GATACACAGACCACCAGCATGCGGCTCCTCCTCGTCACAGCAGTCTACCTGCTTCAAGTTACTTACCTGAAGGCAGATACCTATCCATGTGAACGTAAGTGTTGGGGTAGATCTGTGGAGAAGCGGCCATTCCAGGGAGGATGCTATCGAAGTTGTGAGCCTCATACACTCAAGTGTGGCAGTGTCTCCTTCGAAGCCAAGTGTAAAAGTGGATGGACCTGCTATCCAGCGACAGACAACATCGCCAGTAAAGCATGCGACCGGTTCAAAAACTGTCAAGACCGGTGGGCAACAGTGAAGGAAGGTGATGCCCCATGTACTTCATGTGTCCCTGGCTTCCAGTTAACCTCCAGGGGTTACTGCTCACAAGATCTGAACGAGTGTAACAGAAACAATGGTGGATGCACAAATGGCAAGTGTATTAACACAGAGGGAAGCTACCATTGTGACTGCGATCGTGGCTATCTTGCAACCAGCTCCAAAACAAAGTGTGAAGGAGTGGAATGTGAACCACTGACATTGGCTAATGGAAAAGTTCAATCGAACAAGGGCAGCTGGATCTTCGGGAGTCGGACATTGTTCACATGTGATGACCCAACCAGAAGTGTACTGGATGGTCCATCCTACATCACATGTAATCTGGATGCTGCTGGACTAACAGCCTCCTGGTCAGGCACCTCACCCACCTGTCAAAATGATGATGAGCATGACAGGTTTGCTGAGGTCTTTCATCTACGTTTCCATGGGAAAAAGTTGGATGGCGTTTCCATGGTCACTGGACTGTCACCACGATCCACGGCCTATAGATGTCACAAAGATTCAACTTGTCAGGGTATCATGACCAGAGCAGAGGAATTCGAGGGTCTCACAGTCTATGATGGTGGAGTCCTCACTAAAACTCTGGGTCAGTCTCGAGCTGATGGTGTGGCTTTGACTGATGATGCATCTATAGACATCTACACGAAGGTTGATGTTAACTCTGCAGCGGCAAGCTCTTACCAAGATGTTCTAGATGCGATGGTGGGTACCAGTCTTGGATGTTACACAACATCGAGCATGGCAAGCTGGGAAGACTATACCCTGGATGATGGCAGGGCGAATACATGCAATCAAATCTGCCTCCAGGCTGGATATGACTACTTTGGAATCCAGGCAAGTGACATATGTTGGTGTGGACAAAAGCCGCCAGTGGAGAAAGTGGGTGATGGAAAATGTTCCACTACATGTGTTAATCAAGCCAACATCCTATGTGGCAGTGCAACCACTGCGAATATCTACCAGGTATATACAGACCGCTCTCTGGGATTCTGCTATAGTGGCAATCTCGGCACTGAAACTGTTCCATCTGCAAAGACAAAGGATGCGTGTGTCACAGCATGCCGAGGCCAGGGCTACTACACTGCGAATATACGGAACTCAGGAGATTGCTTCTGCGGAAACAGTCTACCAATCGGACCAAGAGTAGATCCCACAGAGTGTGATGGAAATGGCCACTCAACAGTGTTTATGACTAATCCGGCCTACTTCATGTCAAATGGCCAAGGCGATCAGATCAATCCTATGACGACGAGAAT-------------------------------------------------------------------------------------------------GTATGATGATACTGGATCAGTGACTGGGATGACAACAGGATTATTTCAGAGACTTCCAGGGCTTCGCATTTTCACCTCTGACAG----------------------------------------------------------------------------------------------------------------------------------------------------------------------------------------------------------------------------------------------------------------------------------------------------------------------------------------------------------------------------------------------------------------------------------------------------------------------------GTTGGTGTTGTATTCCGCGCAGGAGGTGCAGTTTAATGATGTCCAGAATGATTATGACGATGTCTGTGAAGAGATCAAGCGAATAGATGGGGAGTCTGACCGCAGTGGAGACCTCATCTTACATTTCTTTTATTTCCGTTTATCGCAACTTGCCAAACACACAAGTGACAGGGCCAGTCGAGTTTATATCTACGCTCAAAAAGTTGTTATTGATTGCGACATAGAAGTCCCATTTTCTTTGATGATACGCGCGACTAAAATTGTGGTGAGCCCTGGAAAAGTGTTCAAAATCCTGGTGGGATCAGAGTCATCACAAATCGAGATGAACATTGATGAGGTCAAGAAAAATGGGCCACAAAGGAACTTACAACATATGAAGAACAGTCTCCAATGTGCTCGCATGTTGGCTCAATCATGGGATGATACAGAGAAACAGAAGTTGGCATTCAATATACTTCATGAAATGACTAGTCCTACTGCTGAGAATGAGGCTCTCAGGTCTGTGCAGACCATGGGGTCAGCATTAAAACTTCAACTGGAGGGGATGTTCAAGAATGATATACACCATGTACCACCATTTTCTGCTGCCTACTTCACCCGTTTGATGAAGGCGGACTCCAAGATAGTGAATGCCTATGCAGAAAGACTGAATGCTTTAGAAGTCATGAATACTGGCAGGGATGTCTTTTTGAATTACACACAAGAGTTGCAGGGCATCCACGATGACACTTTGATAACTGAGGCTAAGAAGAAGTTTGATGAAGCGATGAAACTATATGCCATGGAACATCGTGTGTATGAGAAGCTACAAGCCACCTATGACACATTGTTTATAGAATTGAGAAAGATAATACCAACATTCAATGCATCAATTCAGGCACAGAAGGATCACCTGAAGTTCCAGGCTGTACTAAGCGTTATGGAATTGGGAGTTACAGCAATGGATCCCAGTGCAGTCGTTTCTGTCAAGAAAAGTTTTTATGACGATATTACTGACATTGCAGCATCGTCCATATGGGGCATTGATCAAGTGGTGTCGAATATTGACAGCTTCACAGATGTTATGACAAATAACTTGAATGAGATGATGAGTGAAGTCAAGCCATACGATGGTACAAAGTATGCATATGAGATAGAAAAAGTGGCCAATATGCATGTATTTGTGGAGGAATGGCGCAACTTCCAGGTCGAAGCTAACAACATCCTGGGTGATGACACAGTTTCAGCTCTCGGTGGAGCTGGTGACTATGGCCGTACCCTAGTCAAATTAACAAATACTGGCATGGCCCTAACTAATGCAATGATTAACAGAGCAGAAAAGACACGTGATGCAGCCCAGAAGCGTGCAACATGGGATCTCTTGGTTGAACAGGGGAAACGTACTACTGAGGTTATCAAAGGCTTCAAGGCATCTAACAGAGAGCGTGCTGCTGCGAACAGTGTTGTAGCAGAACAGATCCGGGATATCACATCTGAAATCAATGACGACTTGGCCAACTTTTGTGAAGCCTACTTTTTTGAGAAGTTGGAGCCTTGTCCAGAATGGATCCAACCCCAATTTGGTGGAGACCTGCTTAGCGTCCAACTGAAGATAAGCCGTGCTGAGAGAGAAGCAGCTTCTCTGGGCCTGGATGCAAGTCCGGTCTCACGAGAAGTCACCATTACCAACACAGATTCATCTGAACACTGTGCTGATGTGATTAAGTGTCCTGTAACTGTGTTCAAAAGAGATCGAGCATTCTCATATGAG---------------------------------------------------------------------------------------------------------------------------------------------------------------------------------------------------------------------------------------------------------------------------------------------------------------------------------------------------------------------------------------------------------------------------------------------------------------------------------------------------------------------------------------------------------------------------------------------------------------------------------------------------------GTACATGTTGATCACTTCGACTTGAGTGATTGGGACAAGTATCGGGTGAAGGAGATCGAGGTCAAAGCAATCGGAGCCACACCTAATGGCACAGAAACTGACCTGAAATTCTTCTTGAGATCTATTGGATCTTTCAGAGGGAAATCTGGAGAAGATCGTTACAACTTCCTCACCGATGAATTCTTCTGTGTGTATGAATACGACATCACCAAACCAACCAATGCGCCACCAG------------------------------------------------------------------------------------------------------------------------------------------------------------------------------------------------------------------------------------------------------------------------------------------------------------------------------------------------------------------------------------------------------------------------------------------------------------------------------------------------------------------------------------------------------------------------------------------------------------------------------------------------------------------------------------------------------------------------------------------------------------------------------------------------------------------------------------------AGAGTGCATCTGGTCGTTGTACAGTGTACACACGTGGTTCACAGGATGAAATGACACAGTATATGACCCCTTACACTGATTGGATGATCGAGGTGGATGACAGACGCAGTGGAGACATCGACTTCTCCAATGTGACAGAAATCATCATTAGGTTCATCGGTCATGGCATACCAGTGAGCAGTAAGCGAGATGTCGGTGAACTTTGA--
>GLTx_gDNA_seq_09
---------------------------------------------------------------------------------------------------------------------------------------------------------------------------------------------------------------------------------------------------------------------------------------------------------------------------------------------------------------------------------------------------------------------------------------------------------------------------------------------------------------------------------------------------------------------------------------------------------------------------------------------------------------------------------------------------------------------------------------------------------------------------------------------------------------------------------------------------------------------------------------------------------------------------------------------------------------------------------------------------------------------------------------------------------------------------------------------------------------------------------------------------------------------------------------------------------------------------------------------------------------------------------------------------------------------------------------------------------------------------------------------------------------------------------------------------------------------------------------------------------------------------------------------------------------------------------------------------------------------------------------------------------------GTGGTCGACGGCCCGGGCTGGTCTGTTGAAGAATTNGATTGTCATGGTTGACCCCGTTGCATTNGTTTTCAGGTATGATGATANTGGATCAGTGACTGGGATGACAACAGGTTTATTCCAGAGACTTCCAGGGCTTYGCATTTTCACCTNTGACAGGTCAGCGGCAGAAAAAATCTGGAACATCAGATTTGCTCTTCGCCTATTGTTTTTGACACCATGTGCTGCATAGTTNTGAAACACCAACGATGGAWTTTTCCAGTCTTATTCCTAGGCCCAGATGATAGATAGATGAATGGTTGAACAAATAGTGTCGAGTACAGGAGTACATACAAACTCAAACCGATGACCCGTTATRAAGTTTCTAGATTGAAGCATGCACACAGAGCC-AAACACACAGACCCAGATGAATAATGTAAGACGGACACTGAAGGGAA----------------------------------------------------------------------------------------------------------------------------------------------------------------------------------------------------------------------------------------------------------------------------------------------------------------------------------------------------------------------------------------------------------------------------------------------------------------------------------------------------------------------------------------------------------------------------------------------------------------------------------------------------------------------------------------------------------------------------------------------------------------------------------------------------------------------------------------------------------------------------------------------------------------------------------------------------------------------------------------------------------------------------------------------------------------------------------------------------------------------------------------------------------------------------------------------------------------------------------------------------------------------------------------------------------------------------------------------------------------------------------------------------------------------------------------------------------------------------------------------------------------------------------------------------------------------------------------------------------------------------------------------------------------------------------------------------------------------------------------------------------------------------------------------------------------------------------------------------------------------------------------------------------------------------------------------------------------------------------------------------------------------------------------------------------------------------------------------------------------------------------------------------------------------------------------------------------------------------------------------------------------------------------------------------------------------------------------------------------------------------------------------------------------------------------------------------------------------------------------------------------------------------------------------------------------------------------------------------------------------------------------------------------------------------------------------------------------------------------------------------------------------------------------------------------------------------------------------------------------------------------------------------------------------------------------------------------------------------------------------------------------------------------------------------------------------------------------------------------------------------------------------------------------------------------------------------------------------------------------------------------------------------------------------------------------------------------------------------------------------------------------------------------------------------------------------------------------------------------------------------------------------------------------------------------------------------------------------------------------------------------------------------------------------------------------------------------------------------------------------------------------------------------------------------------------------------------------------------------------------------------------------------------------------------------------------------------------------
>GLTx_gDNA_seq_08
-----------------------------------------------------------------------------------------------------------------------------------------------------------------------------------------------------------------------------------------------------------------------------------------------------------------------------------------------------------------------------------------------------------------------------------------------------------------------------------------------------------------------------------------------------------------------------------------------------------------------------------------------------------------------------------------------------------------------------------------------------------------------------------------------------------------------------------------------------------------------------------------------------------------------------------------------------------------------------------------------------------------------------------------------------------------------------------------------------------------------------------------------------------------------------------------------------------------------------------------------------------------------------------------------------------------------------------------------------------------------------------------------------------------------------------------------------------------------------------------------------------------------------------------------------------------------------------------------------------------------------------------------------------------------------------------------------------------------------------------------------------------------------------------------------------------------------------------------------------------------------------------------------------------------------------------------------------------------------------------------------------------------------------------TAGATTGAAGCATGCACACAGAGCCCAAACACACAGACCCAGATGAATAATGTAAGACGGACACTGAAGGGAATTGCAGGTTGATAGGCAGGTATGCAGGCAGCTTGGCGACTTGGCAGACAGACAAATATTTGGGTAGAGATAGAGAGGGAAAAACTAAGTGGCAGATGAACAGGCAAACAAACTGCCAGACAAGTTGCACTGCTCCCACAAAACGTAATATCTGTTTCAACTATCAAACTATCAAATTTCAGGTTGGTGCTGTATTCTGCAGAGGAGGTACAGTTTCATGATGTTCAGAATGATTATGCTGATACCTGTGGAGAAATTAAGCGAATAGATGGGGAGTCTGACCGCAGTGGAGACCTCATCCTACACTTTTTSCATTTCCGTTTATCGCAACTTGCTAAACACACAAGTGACAGGGCCAGTCGGGTTTATATCTACGCTCAAAAAGTTGTCATTGAKTGCGACATACAAGTTCAATTTTCTCTGATGATACGAGCTACTAAAATTGTGGTGAGCACAGGAAAAGTGTTCAAAATCCTGGTGGGATCAGAGTCATCACAAATCGAGATGGATGTTGATGATGTCAAGAACAATGGGCCGCCAAGAAACTTACAACAGATGAAAGAC-----------------------------------------------------------------------------------------------------------------------------------------------------------------------------------------------------------------------------------------------------------------------------------------------------------------------------------------------------------------------------------------------------------------------------------------------------------------------------------------------------------------------------------------------------------------------------------------------------------------------------------------------------------------------------------------------------------------------------------------------------------------------------------------------------------------------------------------------------------------------------------------------------------------------------------------------------------------------------------------------------------------------------------------------------------------------------------------------------------------------------------------------------------------------------------------------------------------------------------------------------------------------------------------------------------------------------------------------------------------------------------------------------------------------------------------------------------------------------------------------------------------------------------------------------------------------------------------------------------------------------------------------------------------------------------------------------------------------------------------------------------------------------------------------------------------------------------------------------------------------------------------------------------------------------------------------------------------------------------------------------------------------------------------------------------------------------------------------------------------------------------------------------------------------------------------------------------------------------------------------------------------------------------------------------------------------------------------------------------------------------------------------------------------------------------------------------------------------------------------------------------------------------------------------------------------------------------------------------------------------------------------------------------------------------------------------------------------------------------------------------------------------------------------------------------------------------------------------------------------------------------------------------------------------------------------------------------------------------------------------------------------------------------------------------------------------------------------------------------------------------------------------------------------------------------------------------------------------------------------------------------------------------------------------------------------------------------------------------------------------------------
>SR_68JD44_5D_GLTx
----------------------------------------------------------------------------------------------------------------------------------------------------------------------------------------------------------------------------------------------------------------------------------------------------------------------------------------------------------------------------------------------------------------------------------------------------------------------------------------------------------------------------------------------------------------------------------------------------------------------------------------------------------------------------------------------------------------------------------------------------------------------------------------------------------------------------------------------------------------------------------------------------------------------------------------------------------------------------------------------------------------------------------------------------------------------------------------------------------------------------------------------------------------------------------------------------------------------------------------------------------------------------------------------------------------------------------------------------------------------------------------------------------------------------------------------------------------------------------------------------------------------------------------------------------------------------------------------------------------------------------------------------------------------------------------------------------------------------------------------------------------------------------------------------------------------------------------------------------------------------------------------------------------------------------------------------------------------------------------------------------------------------------------------------------------------------------------------------------------------------------------------------------------------------------------------------------------------------------------------------------------------------------------------------------------------------------------------------------------------------------------------------------------------------------------------------------------------------------------------------------------------------------------------------------------------------------------------------------------------------------------------------------------------------------------------------------------------------------------------------------------------------------------------------------------------------------------GGCATCAGCTTTGAAACTTCAACTGGAGGGGATGTTCAAGAATGATATACACCACGTACCACCATTTTCTGCTGCCTACTTCACCCGTTTGATGAGGGCGGACTCCAAGATAGTGAATGCCTATGCAGAAAGACTGAATGCTTTAGAAGTCATGAATACTGGCAGGGATGTCTTTTTGAATTACACACAAGAGTTGCAGGGCATCCACGATGACACTTTGATAACTGAGGCTAAGAAGAAGTTTGATGAAGCGATGAAACTATATGCCATGGAACATCGTGTGTATGAGAAGCTACAAGCCACCTATGACACATTGTTTATAGAATTGAGAAAGATAATACCAACATTCAATGCATCAATTCAGGCACAGAAGGATCACCTGAAGTTCCAGGCTGTACTAAGCATTATGGAATTGGGAGTTACAGCAATGGATCCCAGTGCAGTCGTTTCTGTCAAGAAAAGTTTTTATGACGATATTACTGACATTGCGGCATCGTCCATATGGGGCATTGATCAAGTGGTGTCGAATATTGACAGCTTCACAGATGTTATGACAAATAACTTGAATGAGATGATGAGTGAAGTCAAGCCATACGATGGTACAAAGTATGCATATGAGATAGAAAAAGTGGCCAATATGCATGTATTTGTGGAGGAATGGCGCAACTTCCAGGTCGAAGCTAACAACATCCTGGGTGATGACACAGTTTCAGCTCTCGGTGGAGCGGGTGACTATGGCCGTAACC----------------------------------------------------------------------------------------------------------------------------------------------------------------------------------------------------------------------------------------------------------------------------------------------------------------------------------------------------------------------------------------------------------------------------------------------------------------------------------------------------------------------------------------------------------------------------------------------------------------------------------------------------------------------------------------------------------------------------------------------------------------------------------------------------------------------------------------------------------------------------------------------------------------------------------------------------------------------------------------------------------------------------------------------------------------------------------------------------------------------------------------------------------------------------------------------------------------------------------------------------------------------------------------------------------------------------------------------------------------------------------------------------------------------------------------------------------------------------------------------------------------------------------------------------------------------------------------------------------------------------------------------------------------------------------------------------------------------------------------------------------------------------------------------------------------------------------------------------------------------------------------------------------------------------------------------------------------------------------------------------------------------------------------------------------------------------------------------------------------------------------------------------------------------------------------------------------------------------------------------------------------------------------------------------------------------------------------------------------------------------------------------------------------------------------------------------------------------
>GLTx_gDNA_seq_07
------------------------------------------------------------------------------------------------------------------------------------------------------------------------------------------------------------------------------------------------------------------------------------------------------------------------------------------------------------------------------------------------------------------------------------------------------------------------------------------------------------------------------------------------------------------------------------------------------------------------------------------------------------------------------------------------------------------------------------------------------------------------------------------------------------------------------------------------------------------------------------------------------------------------------------------------------------------------------------------------------------------------------------------------------------------------------------------------------------------------------------------------------------------------------------------------------------------------------------------------------------------------------------------------------------------------------------------------------------------------------------------------------------------------------------------------------------------------------------------------------------------------------------------------------------------------------------------------------------------------------------------------------------------------------------------------------------------------------------------------------------------------------------------------------------------------------------------------------------------------------------------------------------------------------------------------------------------------------------------------------------------------------------------------------------------------------------------------------------------------------------------------------------------------------------------------------------------------------------------------------------------------------------------------------------------------------------------------------------------------------------------------------------------------------------------------------------------------------------------------------------------------------------------------------------------------------------------------------------------------------------------------------------------------------------------------------------------------------------------------------------------------------------------------------------------------------------------------------------------------------------------------------------------------------------------------------------------------------------------------------------------------------------------------------------------------------------------------------------------------------------------------------------------------------------------------------------------------------------------------------------------------------------------------------------------------------------------------------------------------------------------------------------------------------ATGAGATGATGAGTGAAGTCAAGCCATACGATGGTACAAAATATGCATATGAGATAGAAAAAGTGGCCAATATGCATGTGTTTGTGGAGGAATGGCGCAACTTCCAGGTCGAAGCTAACAACATCCTGGGTGATGACACAGTTTCAGCTCTCGGTGGAGCGGGTGACTATGGCCGTAACCTGGTCAAATTAACAAATATTGGCATGGCCCTAACCAATGCAATGATTAACAGAGCAGAAAANACACGTGATGCAGCCCAGAAGCGTACAACATGGGATCTCTTGGTTGAACAGGGGAGGCGTACTACTGAGGTTATCAAAGGCTTTAAGGCAGCTAACAGTGAGCGTGCTGCTGCAAACAGCGTTGTAGCAGAACAGATCCGGGATATCACATCTGAAATCAATGGGGACTTGGCCAACTTTTGTGAAGCATACTTCTTTGAGAAGTTGGAGCCATGTCCAAAAAGC-----------------------------------------------------------------------------------------------------------------------------------------------------------------------------------------------------------------------------------------------------------------------------------------------------------------------------------------------------------------------------------------------------------------------------------------------------------------------------------------------------------------------------------------------------------------------------------------------------------------------------------------------------------------------------------------------------------------------------------------------------------------------------------------------------------------------------------------------------------------------------------------------------------------------------------------------------------------------------------------------------------------------------------------------------------------------------------------------------------------------------------------------------------------------------------------------------------------------------------------------------------------------------------------------------------------------------------------------------------------------------------------------------------------------------------------------------------------------------------------------------------------------------------------------------------------------------------------------------------------------------------------------------------------------------------------------------------------------------------------------------------------------------------------------------------------------------------------------------------------------------------------------------------------------------------------------------------------------------------------------------------------------------------------------------------------------------------------------------------------------------------------------------------------------
>GLTx_gDNA_seq_06
---------------------------------------------------------------------------------------------------------------------------------------------------------------------------------------------------------------------------------------------------------------------------------------------------------------------------------------------------------------------------------------------------------------------------------------------------------------------------------------------------------------------------------------------------------------------------------------------------------------------------------------------------------------------------------------------------------------------------------------------------------------------------------------------------------------------------------------------------------------------------------------------------------------------------------------------------------------------------------------------------------------------------------------------------------------------------------------------------------------------------------------------------------------------------------------------------------------------------------------------------------------------------------------------------------------------------------------------------------------------------------------------------------------------------------------------------------------------------------------------------------------------------------------------------------------------------------------------------------------------------------------------------------------------------------------------------------------------------------------------------------------------------------------------------------------------------------------------------------------------------------------------------------------------------------------------------------------------------------------------------------------------------------------------------------------------------------------------------------------------------------------------------------------------------------------------------------------------------------------------------------------------------------------------------------------------------------------------------------------------------------------------------------------------------------------------------------------------------------------------------------------------------------------------------------------------------------------------------------------------------------------------------------------------------------------------------------------------------------------------------------------------------------------------------------------------------------------------------------------------------------------------------------------------------------------------------------------------------------------------------------------------------------------------------------------------------------------------------------------------------------------------------------------------------------------------------------------------------------------------------------------------------------------------------------------------------------------------------------------------------------------------------------------------------------------------------------------------------------------------------------------------------------------------------------------------------------------------------------------------------------------------------------------------------------------------------------------------------------------------------------TCAAAGGCTTTAAGGCAGCTAACAGTGAGCGTGCTGCTGCAAACAGCGTTGTAGCAGAACAGATCCGGGATATCACATCTGAAATCAATGGGGACTTGGCCAACTTTTGTGAAGCATACTTCTTTGAGAAGTTGGAGCCATGTCCAAAAAGCATCCAACCCCGATTCGGTGGAGACCTGCTTAGCGTCCAACTGAGTATAAGTCGTGCTGAACGGGAAGCTGCATCTCTGGGTCTGGATGGAAGTCCGGTCTCACGAGAAGTCACCATTACCAACACTGATGCTTCTGAAGACTGCATNGACGTGACCCAGTGTCCTGTAACAGTCTTCAAAAGAGATCGAGCATTCTCATATGAGGTATTGACAGGCATTGATTTGGAAGAMAATTTTTTCTTAAGATCTTCATCTCTCGCCRAAAGATTTGTCGGAACTTGTGTGACAGACACAAATTCACAGATACCTATGTTTGAAAAAGAGCATTAATGGCCAAATGAATAGTTTCTGTTGATGAGAATCTACATTCGANNGAATACTCATATTGAT-----------------------------------------------------------------------------------------------------------------------------------------------------------------------------------------------------------------------------------------------------------------------------------------------------------------------------------------------------------------------------------------------------------------------------------------------------------------------------------------------------------------------------------------------------------------------------------------------------------------------------------------------------------------------------------------------------------------------------------------------------------------------------------------------------------------------------------------------------------------------------------------------------------------------------------------------------------------------------------------------------------------------------------------------------------------------------------------------------------------------------------------------------------------------------------------------------------------------------------------------------------------------------------------------------------------------------------------------------------------------------------------------------------------------------------------------------------------------------------------------------------------------------------------------------------------------------------------------------------------------------------------------------------------------------------------------------------------------------------------------------------------
>GLTx_gDNA_seq_05
-------------------------------------------------------------------------------------------------------------------------------------------------------------------------------------------------------------------------------------------------------------------------------------------------------------------------------------------------------------------------------------------------------------------------------------------------------------------------------------------------------------------------------------------------------------------------------------------------------------------------------------------------------------------------------------------------------------------------------------------------------------------------------------------------------------------------------------------------------------------------------------------------------------------------------------------------------------------------------------------------------------------------------------------------------------------------------------------------------------------------------------------------------------------------------------------------------------------------------------------------------------------------------------------------------------------------------------------------------------------------------------------------------------------------------------------------------------------------------------------------------------------------------------------------------------------------------------------------------------------------------------------------------------------------------------------------------------------------------------------------------------------------------------------------------------------------------------------------------------------------------------------------------------------------------------------------------------------------------------------------------------------------------------------------------------------------------------------------------------------------------------------------------------------------------------------------------------------------------------------------------------------------------------------------------------------------------------------------------------------------------------------------------------------------------------------------------------------------------------------------------------------------------------------------------------------------------------------------------------------------------------------------------------------------------------------------------------------------------------------------------------------------------------------------------------------------------------------------------------------------------------------------------------------------------------------------------------------------------------------------------------------------------------------------------------------------------------------------------------------------------------------------------------------------------------------------------------------------------------------------------------------------------------------------------------------------------------------------------------------------------------------------------------------------------------------------------------------------------------------------------------------------------------------------------------------------------------------------------------------------------------------------------------------------------------------------------------------------------------------------------------------------------------------------------------------------------------------------------------------------------------------------------------------------------------------------------------------------------------------------------------------------------------------CACTGATGCTTCTGAAGACTGCATCGACGTGACCCAGTGTCCTGTAACAGTCTTCAAAAGAGATCGAGCATTCTCATATGAGGTATTGACAGGCATTGATTTGGAAGAMAATTTTTTCTTAAGATCTTCATCTCTCGCCRAAAGATTTGTCGGAACTTGTGTGACAGACACAAATTCACAGATACCTATGTTTGAAAAAGAGCATTAATGGCCAAATGAATAGTTTCTGTTGATGANAATCTNNNTTCGATTGAATACTCATATTGATAGTAATAGAAGAATGCAGATATNGTAGTCACATTTTGGAANAAATAACATACTCACTATGATGTGTTTAATTCAACAATCCCTCAAAAGCAAATTCAATGGCCACTCGATAGTCTGAACAATAGAATAAGATAAGATAGTTTCATGTAACCTTCACAGAANACATTACCATGCAATGTTATTGCAGGATTATTCAACACAACCGTTAGAAACAAAATCAATAT----------------------------------------------------------------------------------------------------------------------------------------------------------------------------------------------------------------------------------------------------------------------------------------------------------------------------------------------------------------------------------------------------------------------------------------------------------------------------------------------------------------------------------------------------------------------------------------------------------------------------------------------------------------------------------------------------------------------------------------------------------------------------------------------------------------------------------------------------------------------------------------------------------------------------------------------------------------------------------------------------------------------------------------------------------------------------------------------------------------------------------------------------------------------------------------------------------------------------------------------------------------------------------------------------------------------------------------------------------------------------------------------------------------------------------------------------------------------------------------------------------------------------------
>GLTx_gDNA_seq_04
----------------------------------------------------------------------------------------------------------------------------------------------------------------------------------------------------------------------------------------------------------------------------------------------------------------------------------------------------------------------------------------------------------------------------------------------------------------------------------------------------------------------------------------------------------------------------------------------------------------------------------------------------------------------------------------------------------------------------------------------------------------------------------------------------------------------------------------------------------------------------------------------------------------------------------------------------------------------------------------------------------------------------------------------------------------------------------------------------------------------------------------------------------------------------------------------------------------------------------------------------------------------------------------------------------------------------------------------------------------------------------------------------------------------------------------------------------------------------------------------------------------------------------------------------------------------------------------------------------------------------------------------------------------------------------------------------------------------------------------------------------------------------------------------------------------------------------------------------------------------------------------------------------------------------------------------------------------------------------------------------------------------------------------------------------------------------------------------------------------------------------------------------------------------------------------------------------------------------------------------------------------------------------------------------------------------------------------------------------------------------------------------------------------------------------------------------------------------------------------------------------------------------------------------------------------------------------------------------------------------------------------------------------------------------------------------------------------------------------------------------------------------------------------------------------------------------------------------------------------------------------------------------------------------------------------------------------------------------------------------------------------------------------------------------------------------------------------------------------------------------------------------------------------------------------------------------------------------------------------------------------------------------------------------------------------------------------------------------------------------------------------------------------------------------------------------------------------------------------------------------------------------------------------------------------------------------------------------------------------------------------------------------------------------------------------------------------------------------------------------------------------------------------------------------------------------------------------------------------------------------------------------------------------------------------------------------------------------------------------------------------------------------------------------------------------------------------------------------------------------------------------------------------------------------------------------------------------------------------------------------------------------------------------------CATTCGATTGAATACTCATATTGATAGTAATAGAAGAATGCAGATATGGTAGTCACATTTTGGAAGAAATAACATACTCACTATGATGTGTTTAATTCAACAATCCCTCAAAAGCAAATTCAATGGCCACTCGATAGTCTGAACAATAGAATAAGATAAGATAGTTTCATGTAACCTTCACAGAAYACATTACCATGCAATGTTATTGCAGGATTATTCAACACAACCGTTAGAAACAAAATCAATATAAAATCTTGAGATTAAATACATTACAAANNAACCAGAAATGTTTTTYYTTTCCAGCATCGGCCATTCGACCAATCAGCTATGCTTGTTGAAAATGCTAAAATCTTATTTGGTCTTCGTTGACAAGCCGTGATATCTTCTGTTATGTGGTTATTGTTTTGAATTGAGATATTTTGAAATGCACATTCAACATATGTGATTATATTATGATGAGTTGCCTTTGCAGGTGCCTATTGATAACTTTGACTTGAGTGATTGGGANAAGTATCGGGTGAA------------------------------------------------------------------------------------------------------------------------------------------------------------------------------------------------------------------------------------------------------------------------------------------------------------------------------------------------------------------------------------------------------------------------------------------------------------------------------------------------------------------------------------------------------------------------------------------------------------------------------------------------------------------------------------------------------------------------------------------------------------------------------------------------------------------------------------------------------------------------------------------------------------------------------------------------------------------------------------------------------------------------------------------------------------------------------------------------------------------------------------------------------------------------------------------------------------------------------------------------
>GLTx_gDNA_seq_03
-------------------------------------------------------------------------------------------------------------------------------------------------------------------------------------------------------------------------------------------------------------------------------------------------------------------------------------------------------------------------------------------------------------------------------------------------------------------------------------------------------------------------------------------------------------------------------------------------------------------------------------------------------------------------------------------------------------------------------------------------------------------------------------------------------------------------------------------------------------------------------------------------------------------------------------------------------------------------------------------------------------------------------------------------------------------------------------------------------------------------------------------------------------------------------------------------------------------------------------------------------------------------------------------------------------------------------------------------------------------------------------------------------------------------------------------------------------------------------------------------------------------------------------------------------------------------------------------------------------------------------------------------------------------------------------------------------------------------------------------------------------------------------------------------------------------------------------------------------------------------------------------------------------------------------------------------------------------------------------------------------------------------------------------------------------------------------------------------------------------------------------------------------------------------------------------------------------------------------------------------------------------------------------------------------------------------------------------------------------------------------------------------------------------------------------------------------------------------------------------------------------------------------------------------------------------------------------------------------------------------------------------------------------------------------------------------------------------------------------------------------------------------------------------------------------------------------------------------------------------------------------------------------------------------------------------------------------------------------------------------------------------------------------------------------------------------------------------------------------------------------------------------------------------------------------------------------------------------------------------------------------------------------------------------------------------------------------------------------------------------------------------------------------------------------------------------------------------------------------------------------------------------------------------------------------------------------------------------------------------------------------------------------------------------------------------------------------------------------------------------------------------------------------------------------------------------------------------------------------------------------------------------------------------------------------------------------------------------------------------------------------------------------------------------------------------------------------------------------------------------------------------------------------------------------------------------------------------------------------------------------------------------------------------------------------------------------------------------------------------------------------------------------------------------------------------------------------------------------------------------------------------------------------------------------------------------------------------------------------------------------------------------------------------------------------------------------------------------------------------------------------------------------------------------------------------------------------------------------------------------------------------------------------------------------------------------------------------TGATGACTTCTTCTGTGTGTATGAATATGACATCAACAGTCCAATCGATGCTCCGCCAGGTGAATGTATAATCATGATACATCCATACTTATAGGCCATGGMAGGTGTAGCATACACAYTCACAGCTTATATACCACCATCAGTGCTAGTTGCGCGTCAGTCTTAGTAGTCAGAATTAGTGGCAATAGCACTAGTTCCGCCRACGAGGATGATGGCCTGTTTGTGTGATGCAGTCAGGGATATCTCATCAAAATGTTGTAATCTCAGATAAGTGGCTTTAATCTATGTAAAAATGCACTTCTGTCATTTACCTCTCCCTCTCATCTAACTAGAAGTTGTGGTAATCAAAGTCACATATCTGATTTCACTCTCACAAGCCAACCACTGATCTGAGATGTGAGGAGATAACCAAATACCAACATCACAGGGGTTATGTTTGGAGGAGAGACAGGGGAGGGTTGAACTGCTATCACCCTGCATATGATTACTCAGAGCAGACATCCAGAAAGATAGCTAATTTCAAACCAGGAATTTCCTAGTTCATTCTCGTGC---------------------------------------------------------------------------------------------------------------------------------------------------------------------------------------------------------------------------------------------------------------------------------------------------------------------------------------------------------------------------------------------------------------------------------------------------------------------------------------------------------------------------------------------
>GLTx_gDNA_seq_02
------------------------------------------------------------------------------------------------------------------------------------------------------------------------------------------------------------------------------------------------------------------------------------------------------------------------------------------------------------------------------------------------------------------------------------------------------------------------------------------------------------------------------------------------------------------------------------------------------------------------------------------------------------------------------------------------------------------------------------------------------------------------------------------------------------------------------------------------------------------------------------------------------------------------------------------------------------------------------------------------------------------------------------------------------------------------------------------------------------------------------------------------------------------------------------------------------------------------------------------------------------------------------------------------------------------------------------------------------------------------------------------------------------------------------------------------------------------------------------------------------------------------------------------------------------------------------------------------------------------------------------------------------------------------------------------------------------------------------------------------------------------------------------------------------------------------------------------------------------------------------------------------------------------------------------------------------------------------------------------------------------------------------------------------------------------------------------------------------------------------------------------------------------------------------------------------------------------------------------------------------------------------------------------------------------------------------------------------------------------------------------------------------------------------------------------------------------------------------------------------------------------------------------------------------------------------------------------------------------------------------------------------------------------------------------------------------------------------------------------------------------------------------------------------------------------------------------------------------------------------------------------------------------------------------------------------------------------------------------------------------------------------------------------------------------------------------------------------------------------------------------------------------------------------------------------------------------------------------------------------------------------------------------------------------------------------------------------------------------------------------------------------------------------------------------------------------------------------------------------------------------------------------------------------------------------------------------------------------------------------------------------------------------------------------------------------------------------------------------------------------------------------------------------------------------------------------------------------------------------------------------------------------------------------------------------------------------------------------------------------------------------------------------------------------------------------------------------------------------------------------------------------------------------------------------------------------------------------------------------------------------------------------------------------------------------------------------------------------------------------------------------------------------------------------------------------------------------------------------------------------------------------------------------------------------------------------------------------------------------------------------------------------------------------------------------------------------------------------------------------------------------------------------------------------------------------------------------------------------------------------------------------------------------------------------------------------------------------------------------------------------------------------------------------------------------------------------------------------------------------------------------------------------------------------------------------------------------------------------------------------------------------------------------------------------------------TAATCAAAGTCACATATNTGATTTCACTCTCACAAGCCAACCACTGATNTGAGATGTGAGGAGATAACCAAATACCAACATCACAGGGGTTATGTTTGGAGGAGAGACAGGGGAGGGTTGAACTGCTATCACCCTGCATATGATTACTCAGAGCAGACATCCAGAAAGATAGCTAATTTCAAACCAGGAATTTCCTAGTTCATTCTCGTGCAATTATTCCCATATTCTGCAGATTGMTGACTGGTCTTCCTATTGATATGTATGGAAGCTGTGAAGAGCCCATGAAGAGCAGAGCAAAATGAAAAATGAGATATAAAGTATTACCCCTATTGGTTACCATTGATAGTGAGAAGGCCTCGCTGACGGAACTAGAATTATCAGGCTGTCTGCGCATGCCCGGACCCCTACTGAGGCCGCAAACCGGGTAGTGAGAAACGCCCATCTTGGCTGATATTTACCCTTATGGATATCGACCTTGTCCATTCATATATCCAATTGTTGATTTCTTCCCTACWWGCCTGTTTGTAGAGAGTGCA--------------------------------------------------------------------------------------------------------------------------------------------------------------------------------------------------------
>GLTx_gDNA_seq_01
--------------------------------------------------------------------------------------------------------------------------------------------------------------------------------------------------------------------------------------------------------------------------------------------------------------------------------------------------------------------------------------------------------------------------------------------------------------------------------------------------------------------------------------------------------------------------------------------------------------------------------------------------------------------------------------------------------------------------------------------------------------------------------------------------------------------------------------------------------------------------------------------------------------------------------------------------------------------------------------------------------------------------------------------------------------------------------------------------------------------------------------------------------------------------------------------------------------------------------------------------------------------------------------------------------------------------------------------------------------------------------------------------------------------------------------------------------------------------------------------------------------------------------------------------------------------------------------------------------------------------------------------------------------------------------------------------------------------------------------------------------------------------------------------------------------------------------------------------------------------------------------------------------------------------------------------------------------------------------------------------------------------------------------------------------------------------------------------------------------------------------------------------------------------------------------------------------------------------------------------------------------------------------------------------------------------------------------------------------------------------------------------------------------------------------------------------------------------------------------------------------------------------------------------------------------------------------------------------------------------------------------------------------------------------------------------------------------------------------------------------------------------------------------------------------------------------------------------------------------------------------------------------------------------------------------------------------------------------------------------------------------------------------------------------------------------------------------------------------------------------------------------------------------------------------------------------------------------------------------------------------------------------------------------------------------------------------------------------------------------------------------------------------------------------------------------------------------------------------------------------------------------------------------------------------------------------------------------------------------------------------------------------------------------------------------------------------------------------------------------------------------------------------------------------------------------------------------------------------------------------------------------------------------------------------------------------------------------------------------------------------------------------------------------------------------------------------------------------------------------------------------------------------------------------------------------------------------------------------------------------------------------------------------------------------------------------------------------------------------------------------------------------------------------------------------------------------------------------------------------------------------------------------------------------------------------------------------------------------------------------------------------------------------------------------------------------------------------------------------------------------------------------------------------------------------------------------------------------------------------------------------------------------------------------------------------------------------------------------------------------------------------------------------------------------------------------------------------------------------------------------------------------------------------------------------------------------------------------------------------------------------------------------------------------------------------------------------------------------------------------------------------------------------------------------------------------------------------------------------------------------------------------------------------------------------------------------------------------------------------------------------------------------------------------------------------------------------------------------------------------------------------TGAGAAACGCCCATCTTGGCTGATATTTACCCTTATGGATATCGACCTTGTCCATTCATATATCCAATTGTTGATTTCTTCCCTACTTGCCTGTTTGTAGAGAGTGCATCGGGCCGATGTACAGTGTATGCACGTGGTTCCAAGAAGGATATGACTCGGTACGCGACCCCCTACGCTGATTGGATGATCGAGGTAGATGATGAACGCMGTGGTGACATCGACCTGAGNNANGTCACAGAAATCATCATCAGGTTCATTGGCTATGGTATACCAGTGCCCGGCAAGAGAGATGTGGATGAACTMTAACC
