# Supplementary material for: Comparative analyses of glycerotoxin expression unveil a novel structural organization of the bloodworm venom system
Source: BMC Evol Biol. 2017 Mar 4;17:64. doi: 10.1186/s12862-017-0904-4 (PMC5336659; doi:10.1186/s12862-017-0904-4)
Supplement: Additional file 9: — Comparative GLTx expression analyses carried out on transcriptome libraries of three different tissue types (putative venom glands (pvg), pharyngeal lobes, and posterior body wall) originating from four pooled G. tridactyla specimens. Filtered Illumina reads were mapped against three GLTx full-length transcripts (SR23, contig 5772, contig 4317, and contig 4318) and three full-length GLTx clones (Cons_clone_5A, 6A, and 7). Note the remarkably higher number of matched reads in the pharyngeal lobes in comparison to the putative venom glands and body tissue. (XLSX 11 kb) [file 12862_2017_904_MOESM9_ESM.xlsx]

## Sheet: sheet A
		Lobes	67790275			PVG	61174356			Lobes vs. PVG	Body	72425406
Contig	Length [bp]	Reads	Mismatch per read [%]	Mapped reads per library [%]	Mapped reads per million reads	Reads	Mismatch per read [%]	Mapped reads per library [%]	Mapped reads per million reads	Fold change, normalized	Reads	Mismatch per read [%]	Mapped reads per library [%]	Mapped reads per million reads
Cons_clone_5A	3605	30836	1.54673	0.0454874	454.874	48	1.64315	7.84643e-05	0.784643	579.721	4	0.689655	5.52292e-06	0.0552292
Cons_clone_6A	3598	30710	1.42807	0.0453015	453.015	48	1.62382	7.84643e-05	0.784643	577.352	4	0.91954	5.52292e-06	0.0552292
Cons_clone_7	3607	30166	1.51122	0.044499	444.99	48	1.72047	7.84643e-05	0.784643	567.125	4	1.14943	5.52292e-06	0.0552292
SR23_contig_5772	3846	30974	1.34847	0.0456909	456.909	29	1.62144	4.74055e-05	0.474055	963.832	5	2.7027	6.90365e-06	0.0690365
SR23_contig_4317	3841	14432	0.730504	0.0212892	212.892	43	0.542064	7.02909e-05	0.702909	302.873	2	3.11111	2.76146e-06	0.0276146
SR23_contig_4318	3841	14393	0.785865	0.0212317	212.317	43	0.455334	7.02909e-05	0.702909	302.054	2	1.33333	2.76146e-06	0.0276146
