# Supplementary material for: Comparative analyses of glycerotoxin expression unveil a novel structural organization of the bloodworm venom system
Source: BMC Evol Biol. 2017 Mar 4;17:64. doi: 10.1186/s12862-017-0904-4 (PMC5336659; doi:10.1186/s12862-017-0904-4)
Supplement: Additional file 10: — Raw data and summary of qPCR experiments performed on three tissue types (putative venom glands [group A], pharyngeal lobes [group B], and posterior body wall [group C]) of G. tridactyla. sheet a Ct values determined per analyzed gene and technical replicate for 10 biological samples using the 7300 System SDS v.1.4 software (Applied Biosystems). sheet b and c The Fold Change (RQ, relative quantification) between biological groups (putative venom glands [A], pharyngeal lobes [B], and posterior body wall [C]) and p-values were calculated with the DataAssist™ v.3.01 software (Applied Biosystems). Two technical replicates per analyzed biological sample (n = 10) contribute to the calculations of one group. The single copy ribosomal genes rps3 and rps15a were used as normalizer genes. Software parameters: Maximum allowable Ct value, 40.0; Include max Ct values in calculations, Yes; Exclude outliers among replicates, Yes; Adjust p-values using Benjamini-Hochberg False Discovery Rate, Yes; Normalization method, Endogenous Control; Selected controls, rps15a and rps3. sheet b RQ-values and p-values calculated for the putative venom glands [A] and pharyngeal lobes [B] in comparison to the body tissue [C]. sheet c RQ-values and p-values calculated for the pharyngeal lobes [B] in comparison to the putative venom glands [A]. sheet d and e The Fold Change (RQ, relative quantification) between biological groups (putative venom glands [A], pharyngeal lobes [B], and posterior body wall [C]) per analyzed specimen (n = 10, biological samples). Two technical replicates were performed per analyzed specimen. The single copy ribosomal genes rps3 and rps15a were used as normalizer genes. sheet f Primer sets used for qPCR amplification of five GLTx specific gene fragments and two normalizer genes (rps3, rps15a). (XLSX 63 kb) [file 12862_2017_904_MOESM10_ESM.xlsx]

## Sheet: sheet A
Well	Assay	Type	Sample	Group	CT	Adjusted CT
C3	GLTx2	Target	12B	B	16.754	16.754
F3	GLTx2	Target	12B	B	17.101	17.101
D3	GLTx2	Target	12C	C	29.849	29.849
G3	GLTx2	Target	12C	C	30.0	30
B3	GLTx2	Target	12A	A	26.653	26.653
E3	GLTx2	Target	12A	A	26.926	26.926
D4	GLTx3	Target	12C	C	32.0	32
G4	GLTx3	Target	12C	C	30.9	30.9
D8	rps15a	Selected Control	12C	C	17.456	17.456
G8	rps15a	Selected Control	12C	C	17.565	17.565
B8	rps15a	Selected Control	12A	A	19.0	19
E8	rps15a	Selected Control	12A	A	19.148	19.148
C8	rps15a	Selected Control	12B	B	19.361	19.361
F8	rps15a	Selected Control	12B	B	19.411	19.411
D2	GLTx1	Target	12C	C	32.0	32
G2	GLTx1	Target	12C	C	31.893	31.893
B4	GLTx3	Target	12A	A	26.531	26.531
E4	GLTx3	Target	12A	A	26.523	26.523
B2	GLTx1	Target	12A	A	25.91	25.91
E2	GLTx1	Target	12A	A	25.686	25.686
C4	GLTx3	Target	12B	B	19.277	19.277
F4	GLTx3	Target	12B	B	19.625	19.625
C2	GLTx1	Target	12B	B	15.417	15.417
F2	GLTx1	Target	12B	B	15.603	15.603
D5	GLTx-5'	Target	22C	C	31.279	31.279
G5	GLTx-5'	Target	22C	C	32.0	32
B5	GLTx-5'	Target	22A	A	24.043	24.043
E5	GLTx-5'	Target	22A	A	23.334	23.334
C5	GLTx-5'	Target	22B	B	14.677	14.677
F5	GLTx-5'	Target	22B	B	14.444	14.444
C4	GLTx3	Target	11B	B	18.783	18.783
F4	GLTx3	Target	11B	B	19.0	19
D4	GLTx3	Target	11C	C	35.512	35.512
G4	GLTx3	Target	11C	C	36.324	36.324
B8	rps15a	Selected Control	11A	A	18.648	18.648
E8	rps15a	Selected Control	11A	A	19.0	19
C8	rps15a	Selected Control	11B	B	19.286	19.286
F8	rps15a	Selected Control	11B	B	19.457	19.457
D8	rps15a	Selected Control	11C	C	17.555	17.555
G8	rps15a	Selected Control	11C	C	17.687	17.687
B4	GLTx3	Target	11A	A	27.238	27.238
E4	GLTx3	Target	11A	A	27.235	27.235
B2	GLTx1	Target	11A	A	24.125	24.125
E2	GLTx1	Target	11A	A	24.304	24.304
C2	GLTx1	Target	11B	B	14.551	14.551
F2	GLTx1	Target	11B	B	14.698	14.698
D2	GLTx1	Target	11C	C	34.472	34.472
G2	GLTx1	Target	11C	C	37.0	37
C3	GLTx2	Target	14B	B	14.289	14.289
F3	GLTx2	Target	14B	B	14.636	14.636
D3	GLTx2	Target	14C	C	33.0	33
G3	GLTx2	Target	14C	C	35.45	35.45
B3	GLTx2	Target	14A	A	26.159	26.159
E3	GLTx2	Target	14A	A	26.049	26.049
B2	GLTx1	Target	14A	A	24.445	24.445
E2	GLTx1	Target	14A	A	24.642	24.642
C2	GLTx1	Target	14B	B	15.104	15.104
F2	GLTx1	Target	14B	B	15.684	15.684
D2	GLTx1	Target	14C	C	32.6	32.6
G2	GLTx1	Target	14C	C	35.0	35
C2	GLTx1	Target	6B	B	16.321	16.321
F2	GLTx1	Target	6B	B	16.523	16.523
D2	GLTx1	Target	6C	C	27.152	27.152
G2	GLTx1	Target	6C	C	37.0	37
B2	GLTx1	Target	6A	A	24.88	24.88
E2	GLTx1	Target	6A	A	25.153	25.153
D3	GLTx2	Target	22C	C	32.0	32
G3	GLTx2	Target	22C	C	31.773	31.773
C3	GLTx2	Target	22B	B	16.506	16.506
F3	GLTx2	Target	22B	B	16.482	16.482
B3	GLTx2	Target	22A	A	25.277	25.277
E3	GLTx2	Target	22A	A	25.927	25.927
C8	rps15a	Selected Control	22B	B	19.568	19.568
F8	rps15a	Selected Control	22B	B	19.609	19.609
D8	rps15a	Selected Control	22C	C	17.251	17.251
G8	rps15a	Selected Control	22C	C	17.362	17.362
B8	rps15a	Selected Control	22A	A	19.154	19.154
E8	rps15a	Selected Control	22A	A	19.0	19
B5	GLTx-5'	Target	11A	A	24.375	24.375
E5	GLTx-5'	Target	11A	A	24.583	24.583
B2	GLTx1	Target	9A	A	26.49	26.49
E2	GLTx1	Target	9A	A	26.628	26.628
C5	GLTx-5'	Target	11B	B	14.324	14.324
F5	GLTx-5'	Target	11B	B	14.733	14.733
C2	GLTx1	Target	9B	B	17.982	17.982
F2	GLTx1	Target	9B	B	18.0	18
D5	GLTx-5'	Target	11C	C	34.0	34
G5	GLTx-5'	Target	11C	C	35.817	35.817
D2	GLTx1	Target	9C	C	30.111	30.111
G2	GLTx1	Target	9C	C	31.982	31.982
C2	GLTx1	Target	8B	B	17.583	17.583
F2	GLTx1	Target	8B	B	17.653	17.653
B7	rps3	Selected Control	18A	A	19.099	19.099
E7	rps3	Selected Control	18A	A	19.546	19.546
D2	GLTx1	Target	8C	C	37.0	37
G2	GLTx1	Target	8C	C	36.674	36.674
C7	rps3	Selected Control	18B	B	19.599	19.599
F7	rps3	Selected Control	18B	B	19.942	19.942
C5	GLTx-5'	Target	12B	B	14.157	14.157
F5	GLTx-5'	Target	12B	B	14.191	14.191
D7	rps3	Selected Control	18C	C	18.0	18
G7	rps3	Selected Control	18C	C	18.482	18.482
B2	GLTx1	Target	8A	A	28.934	28.934
E2	GLTx1	Target	8A	A	28.947	28.947
D5	GLTx-5'	Target	12C	C	30.0	30
G5	GLTx-5'	Target	12C	C	30.624	30.624
B5	GLTx-5'	Target	12A	A	24.156	24.156
E5	GLTx-5'	Target	12A	A	24.703	24.703
D3	GLTx2	Target	20C	C	31.884	31.884
G3	GLTx2	Target	20C	C	33.0	33
C3	GLTx2	Target	20B	B	16.16	16.16
F3	GLTx2	Target	20B	B	17.002	17.002
B3	GLTx2	Target	20A	A	28.048	28.048
E3	GLTx2	Target	20A	A	27.394	27.394
B7	rps3	Selected Control	19A	A	18.311	18.311
E7	rps3	Selected Control	19A	A	18.456	18.456
C7	rps3	Selected Control	19B	B	20.076	20.076
F7	rps3	Selected Control	19B	B	20.135	20.135
D8	rps15a	Selected Control	14C	C	17.402	17.402
G8	rps15a	Selected Control	14C	C	18.0	18
D7	rps3	Selected Control	19C	C	18.317	18.317
G7	rps3	Selected Control	19C	C	19.0	19
C8	rps15a	Selected Control	14B	B	20.656	20.656
F8	rps15a	Selected Control	14B	B	20.575	20.575
C2	GLTx1	Target	18B	B	16.0	16
F2	GLTx1	Target	18B	B	16.242	16.242
B8	rps15a	Selected Control	14A	A	19.744	19.744
E8	rps15a	Selected Control	14A	A	19.863	19.863
B2	GLTx1	Target	18A	A	23.716	23.716
E2	GLTx1	Target	18A	A	23.821	23.821
D2	GLTx1	Target	18C	C	32.909	32.909
G2	GLTx1	Target	18C	C	32.45	32.45
C5	GLTx-5'	Target	20B	B	15.164	15.164
F5	GLTx-5'	Target	20B	B	15.508	15.508
B5	GLTx-5'	Target	20A	A	27.466	27.466
E5	GLTx-5'	Target	20A	A	26.216	26.216
D5	GLTx-5'	Target	20C	C	33.018	33.018
G5	GLTx-5'	Target	20C	C	34.0	34
C3	GLTx2	Target	11B	B	15.249	15.249
F3	GLTx2	Target	11B	B	15.74	15.74
B3	GLTx2	Target	11A	A	24.934	24.934
E3	GLTx2	Target	11A	A	24.936	24.936
D3	GLTx2	Target	11C	C	33.352	33.352
G3	GLTx2	Target	11C	C	34.0	34
C3	GLTx2	Target	6B	B	16.556	16.556
F3	GLTx2	Target	6B	B	16.801	16.801
B3	GLTx2	Target	6A	A	25.005	25.005
E3	GLTx2	Target	6A	A	25.401	25.401
D3	GLTx2	Target	6C	C	34.249	34.249
G3	GLTx2	Target	6C	C	33.0	33
D7	rps3	Selected Control	12C	C	17.531	17.531
G7	rps3	Selected Control	12C	C	17.781	17.781
B6	GLTx-3'	Target	12A	A	25.051	25.051
E6	GLTx-3'	Target	12A	A	25.306	25.306
B7	rps3	Selected Control	12A	A	19.0	19
E7	rps3	Selected Control	12A	A	18.724	18.724
C7	rps3	Selected Control	12B	B	18.653	18.653
F7	rps3	Selected Control	12B	B	18.767	18.767
C6	GLTx-3'	Target	12B	B	15.412	15.412
F6	GLTx-3'	Target	12B	B	15.562	15.562
D6	GLTx-3'	Target	12C	C	31.119	31.119
G6	GLTx-3'	Target	12C	C	31.0	31
C8	rps15a	Selected Control	19B	B	20.528	20.528
F8	rps15a	Selected Control	19B	B	20.697	20.697
D8	rps15a	Selected Control	19C	C	18.64	18.64
G8	rps15a	Selected Control	19C	C	18.901	18.901
B8	rps15a	Selected Control	19A	A	18.972	18.972
E8	rps15a	Selected Control	19A	A	19.0	19
C2	GLTx1	Target	19B	B	15.768	15.768
F2	GLTx1	Target	19B	B	16.429	16.429
D2	GLTx1	Target	19C	C	33.776	33.776
G2	GLTx1	Target	19C	C	37.0	37
B2	GLTx1	Target	19A	A	26.13	26.13
E2	GLTx1	Target	19A	A	26.097	26.097
C4	GLTx3	Target	19B	B	19.567	19.567
F4	GLTx3	Target	19B	B	19.488	19.488
D4	GLTx3	Target	19C	C	34.558	34.558
G4	GLTx3	Target	19C	C	34.0	34
B4	GLTx3	Target	19A	A	26.984	26.984
E4	GLTx3	Target	19A	A	26.84	26.84
D6	GLTx-3'	Target	22C	C	33.383	33.383
G6	GLTx-3'	Target	22C	C	36.0	36
B6	GLTx-3'	Target	22A	A	24.437	24.437
E6	GLTx-3'	Target	22A	A	24.352	24.352
C6	GLTx-3'	Target	22B	B	16.311	16.311
F6	GLTx-3'	Target	22B	B	16.369	16.369
D6	GLTx-3'	Target	11C	C	undetermined	40
G6	GLTx-3'	Target	11C	C	36.378	36.378
B2	GLTx1	Target	22A	A	24.814	24.814
E2	GLTx1	Target	22A	A	24.544	24.544
D5	GLTx-5'	Target	6C	C	35.315	35.315
G5	GLTx-5'	Target	6C	C	37.0	37
D2	GLTx1	Target	22C	C	33.653	33.653
G2	GLTx1	Target	22C	C	35.0	35
B6	GLTx-3'	Target	11A	A	24.601	24.601
E6	GLTx-3'	Target	11A	A	25.0	25
C5	GLTx-5'	Target	6B	B	14.131	14.131
F5	GLTx-5'	Target	6B	B	14.399	14.399
C2	GLTx1	Target	22B	B	16.235	16.235
F2	GLTx1	Target	22B	B	16.377	16.377
C6	GLTx-3'	Target	11B	B	15.368	15.368
F6	GLTx-3'	Target	11B	B	15.46	15.46
B5	GLTx-5'	Target	6A	A	22.837	22.837
E5	GLTx-5'	Target	6A	A	23.247	23.247
D4	GLTx3	Target	8C	C	31.824	31.824
G4	GLTx3	Target	8C	C	32.311	32.311
D8	rps15a	Selected Control	18C	C	18.314	18.314
G8	rps15a	Selected Control	18C	C	19.162	19.162
C4	GLTx3	Target	8B	B	19.498	19.498
F4	GLTx3	Target	8B	B	19.17	19.17
B5	GLTx-5'	Target	14A	A	24.127	24.127
E5	GLTx-5'	Target	14A	A	24.0	24
B4	GLTx3	Target	8A	A	28.618	28.618
E4	GLTx3	Target	8A	A	29.0	29
D5	GLTx-5'	Target	14C	C	33.597	33.597
G5	GLTx-5'	Target	14C	C	32.941	32.941
B8	rps15a	Selected Control	18A	A	19.648	19.648
E8	rps15a	Selected Control	18A	A	19.948	19.948
C5	GLTx-5'	Target	14B	B	15.658	15.658
F5	GLTx-5'	Target	14B	B	14.37	14.37
C8	rps15a	Selected Control	18B	B	19.997	19.997
F8	rps15a	Selected Control	18B	B	20.0	20
C3	GLTx2	Target	8B	B	16.668	16.668
F3	GLTx2	Target	8B	B	16.882	16.882
B3	GLTx2	Target	8A	A	27.314	27.314
E3	GLTx2	Target	8A	A	27.6	27.6
D4	GLTx3	Target	18C	C	31.858	31.858
G4	GLTx3	Target	18C	C	33.0	33
D3	GLTx2	Target	8C	C	31.298	31.298
G3	GLTx2	Target	8C	C	32.0	32
B4	GLTx3	Target	18A	A	27.805	27.805
E4	GLTx3	Target	18A	A	28.133	28.133
C4	GLTx3	Target	18B	B	21.334	21.334
F4	GLTx3	Target	18B	B	21.632	21.632
B7	rps3	Selected Control	14A	A	19.186	19.186
E7	rps3	Selected Control	14A	A	19.436	19.436
C7	rps3	Selected Control	14B	B	19.267	19.267
F7	rps3	Selected Control	14B	B	19.296	19.296
D7	rps3	Selected Control	14C	C	17.09	17.09
G7	rps3	Selected Control	14C	C	18.0	18
B6	GLTx-3'	Target	14A	A	25.0	25
E6	GLTx-3'	Target	14A	A	24.902	24.902
C7	rps3	Selected Control	9B	B	19.704	19.704
F7	rps3	Selected Control	9B	B	19.791	19.791
C6	GLTx-3'	Target	14B	B	15.253	15.253
F6	GLTx-3'	Target	14B	B	15.672	15.672
B7	rps3	Selected Control	9A	A	18.671	18.671
E7	rps3	Selected Control	9A	A	19.0	19
D6	GLTx-3'	Target	14C	C	35.07	35.07
G6	GLTx-3'	Target	14C	C	35.281	35.281
D7	rps3	Selected Control	9C	C	18.195	18.195
G7	rps3	Selected Control	9C	C	18.37	18.37
B4	GLTx3	Target	20A	A	27.585	27.585
E4	GLTx3	Target	20A	A	28.068	28.068
C4	GLTx3	Target	20B	B	17.48	17.48
F4	GLTx3	Target	20B	B	18.507	18.507
D4	GLTx3	Target	9C	C	32.02	32.02
G4	GLTx3	Target	9C	C	33.0	33
D4	GLTx3	Target	20C	C	32.778	32.778
G4	GLTx3	Target	20C	C	33.0	33
C4	GLTx3	Target	9B	B	17.808	17.808
F4	GLTx3	Target	9B	B	18.125	18.125
B4	GLTx3	Target	9A	A	25.446	25.446
E4	GLTx3	Target	9A	A	25.719	25.719
D3	GLTx2	Target	9C	C	31.82	31.82
G3	GLTx2	Target	9C	C	32.0	32
C3	GLTx2	Target	9B	B	18.203	18.203
F3	GLTx2	Target	9B	B	18.54	18.54
B3	GLTx2	Target	9A	A	27.264	27.264
E3	GLTx2	Target	9A	A	27.27	27.27
B7	rps3	Selected Control	8A	A	18.694	18.694
E7	rps3	Selected Control	8A	A	18.928	18.928
D7	rps3	Selected Control	8C	C	18.714	18.714
G7	rps3	Selected Control	8C	C	19.0	19
B2	GLTx1	Target	20A	A	27.554	27.554
E2	GLTx1	Target	20A	A	28.405	28.405
D6	GLTx-3'	Target	20C	C	undetermined	40
G6	GLTx-3'	Target	20C	C	undetermined	40
C7	rps3	Selected Control	8B	B	20.217	20.217
F7	rps3	Selected Control	8B	B	20.294	20.294
B6	GLTx-3'	Target	20A	A	28.0	28
E6	GLTx-3'	Target	20A	A	26.342	26.342
D2	GLTx1	Target	20C	C	34.923	34.923
G2	GLTx1	Target	20C	C	36.0	36
C2	GLTx1	Target	20B	B	16.89	16.89
F2	GLTx1	Target	20B	B	17.131	17.131
C6	GLTx-3'	Target	20B	B	16.125	16.125
F6	GLTx-3'	Target	20B	B	16.302	16.302
B4	GLTx3	Target	6A	A	27.83	27.83
E4	GLTx3	Target	6A	A	28.162	28.162
C4	GLTx3	Target	6B	B	19.376	19.376
F4	GLTx3	Target	6B	B	19.391	19.391
D4	GLTx3	Target	6C	C	31.359	31.359
G4	GLTx3	Target	6C	C	32.0	32
B6	GLTx-3'	Target	8A	A	25.342	25.342
E6	GLTx-3'	Target	8A	A	25.281	25.281
C6	GLTx-3'	Target	8B	B	14.646	14.646
F6	GLTx-3'	Target	8B	B	15.076	15.076
B7	rps3	Selected Control	22A	A	19.486	19.486
E7	rps3	Selected Control	22A	A	19.628	19.628
D7	rps3	Selected Control	22C	C	17.563	17.563
G7	rps3	Selected Control	22C	C	18.0	18
C7	rps3	Selected Control	22B	B	19.883	19.883
F7	rps3	Selected Control	22B	B	19.926	19.926
D6	GLTx-3'	Target	8C	C	31.978	31.978
G6	GLTx-3'	Target	8C	C	37.0	37
C8	rps15a	Selected Control	6B	B	20.082	20.082
F8	rps15a	Selected Control	6B	B	20.0	20
D8	rps15a	Selected Control	20C	C	17.633	17.633
G8	rps15a	Selected Control	20C	C	18.0	18
D8	rps15a	Selected Control	6C	C	18.426	18.426
G8	rps15a	Selected Control	6C	C	18.406	18.406
C8	rps15a	Selected Control	20B	B	20.824	20.824
F8	rps15a	Selected Control	20B	B	20.719	20.719
B4	GLTx3	Target	22A	A	28.0	28
E4	GLTx3	Target	22A	A	27.988	27.988
B8	rps15a	Selected Control	20A	A	21.325	21.325
E8	rps15a	Selected Control	20A	A	21.059	21.059
B8	rps15a	Selected Control	6A	A	18.66	18.66
E8	rps15a	Selected Control	6A	A	18.936	18.936
D4	GLTx3	Target	22C	C	32.697	32.697
G4	GLTx3	Target	22C	C	32.935	32.935
D5	GLTx-5'	Target	19C	C	35.945	35.945
G5	GLTx-5'	Target	19C	C	37.0	37
C4	GLTx3	Target	22B	B	19.721	19.721
F4	GLTx3	Target	22B	B	20.318	20.318
B5	GLTx-5'	Target	19A	A	25.667	25.667
E5	GLTx-5'	Target	19A	A	25.427	25.427
C5	GLTx-5'	Target	19B	B	15.671	15.671
F5	GLTx-5'	Target	19B	B	15.986	15.986
B6	GLTx-3'	Target	9A	A	25.262	25.262
E6	GLTx-3'	Target	9A	A	25.504	25.504
C6	GLTx-3'	Target	9B	B	16.752	16.752
F6	GLTx-3'	Target	9B	B	17.0	17
D6	GLTx-3'	Target	9C	C	32.808	32.808
G6	GLTx-3'	Target	9C	C	34.581	34.581
C7	rps3	Selected Control	6B	B	19.803	19.803
F7	rps3	Selected Control	6B	B	19.973	19.973
D7	rps3	Selected Control	6C	C	18.686	18.686
G7	rps3	Selected Control	6C	C	19.0	19
B7	rps3	Selected Control	6A	A	18.588	18.588
E7	rps3	Selected Control	6A	A	18.908	18.908
D8	rps15a	Selected Control	9C	C	17.846	17.846
G8	rps15a	Selected Control	9C	C	18.255	18.255
D4	GLTx3	Target	14C	C	31.371	31.371
G4	GLTx3	Target	14C	C	32.0	32
B8	rps15a	Selected Control	9A	A	18.766	18.766
E8	rps15a	Selected Control	9A	A	19.0	19
C4	GLTx3	Target	14B	B	18.839	18.839
F4	GLTx3	Target	14B	B	17.726	17.726
C8	rps15a	Selected Control	9B	B	19.416	19.416
F8	rps15a	Selected Control	9B	B	19.448	19.448
B4	GLTx3	Target	14A	A	26.792	26.792
E4	GLTx3	Target	14A	A	26.586	26.586
B5	GLTx-5'	Target	18A	A	21.989	21.989
E5	GLTx-5'	Target	18A	A	23.0	23
C5	GLTx-5'	Target	18B	B	15.391	15.391
F5	GLTx-5'	Target	18B	B	15.31	15.31
D5	GLTx-5'	Target	18C	C	31.861	31.861
G5	GLTx-5'	Target	18C	C	32.369	32.369
D6	GLTx-3'	Target	6C	C	34.8	34.8
G6	GLTx-3'	Target	6C	C	36.0	36
B3	GLTx2	Target	18A	A	24.433	24.433
E3	GLTx2	Target	18A	A	24.176	24.176
B7	rps3	Selected Control	20A	A	22.0	22
E7	rps3	Selected Control	20A	A	21.81	21.81
B6	GLTx-3'	Target	6A	A	24.763	24.763
E6	GLTx-3'	Target	6A	A	24.73	24.73
D3	GLTx2	Target	18C	C	33.0	33
G3	GLTx2	Target	18C	C	34.37	34.37
D7	rps3	Selected Control	20C	C	18.34	18.34
G7	rps3	Selected Control	20C	C	18.535	18.535
C6	GLTx-3'	Target	6B	B	16.709	16.709
F6	GLTx-3'	Target	6B	B	16.951	16.951
C3	GLTx2	Target	18B	B	16.549	16.549
F3	GLTx2	Target	18B	B	16.757	16.757
C7	rps3	Selected Control	20B	B	21.544	21.544
F7	rps3	Selected Control	20B	B	21.773	21.773
B5	GLTx-5'	Target	9A	A	25.093	25.093
E5	GLTx-5'	Target	9A	A	25.568	25.568
C5	GLTx-5'	Target	9B	B	16.251	16.251
F5	GLTx-5'	Target	9B	B	16.392	16.392
D5	GLTx-5'	Target	9C	C	31.0	31
G5	GLTx-5'	Target	9C	C	32.478	32.478
B6	GLTx-3'	Target	18A	A	23.178	23.178
E6	GLTx-3'	Target	18A	A	24.0	24
D6	GLTx-3'	Target	18C	C	32.31	32.31
G6	GLTx-3'	Target	18C	C	32.508	32.508
C6	GLTx-3'	Target	18B	B	16.192	16.192
F6	GLTx-3'	Target	18B	B	16.098	16.098
B8	rps15a	Selected Control	8A	A	18.814	18.814
E8	rps15a	Selected Control	8A	A	18.911	18.911
C8	rps15a	Selected Control	8B	B	20.551	20.551
F8	rps15a	Selected Control	8B	B	20.781	20.781
D8	rps15a	Selected Control	8C	C	18.83	18.83
G8	rps15a	Selected Control	8C	C	19.0	19
D3	GLTx2	Target	19C	C	33.413	33.413
G3	GLTx2	Target	19C	C	32.961	32.961
D5	GLTx-5'	Target	8C	C	34.0	34
G5	GLTx-5'	Target	8C	C	33.335	33.335
C3	GLTx2	Target	19B	B	16.246	16.246
F3	GLTx2	Target	19B	B	17.0	17
B3	GLTx2	Target	19A	A	26.096	26.096
E3	GLTx2	Target	19A	A	26.028	26.028
B5	GLTx-5'	Target	8A	A	26.708	26.708
E5	GLTx-5'	Target	8A	A	27.18	27.18
C5	GLTx-5'	Target	8B	B	15.708	15.708
F5	GLTx-5'	Target	8B	B	15.894	15.894
B7	rps3	Selected Control	11A	A	18.244	18.244
E7	rps3	Selected Control	11A	A	18.667	18.667
C6	GLTx-3'	Target	19B	B	17.098	17.098
F6	GLTx-3'	Target	19B	B	16.926	16.926
B6	GLTx-3'	Target	19A	A	26.276	26.276
E6	GLTx-3'	Target	19A	A	26.0	26
D6	GLTx-3'	Target	19C	C	35.161	35.161
G6	GLTx-3'	Target	19C	C	undetermined	40
D7	rps3	Selected Control	11C	C	18.796	18.796
G7	rps3	Selected Control	11C	C	17.864	17.864
C7	rps3	Selected Control	11B	B	19.636	19.636
F7	rps3	Selected Control	11B	B	20.0	20

## Sheet: sheet B
Assay	Type	A (RQ)	A (P-Value)	B (RQ)	B (P-Value)	C (RQ)	C (P-Value)
GLTx1	Target	476.281	0.0122	406781	0.001	1	1
GLTx2	Target	180.513	0.0122	232957	0.0072	1	1
GLTx3	Target	88.8852	0.0115	44813.3	0.0208	1	1
GLTx-3'	Target	946.848	0.0115	837422	0.0039	1	1
GLTx-5'	Target	788.472	0.0182	696754	0.0004	1	1
rps15a	Selected Control	0.9066	0.144	0.91	0.2511	1	1
rps3	Selected Control	1.107	0.1371	1.1311	0.2098	1	1

## Sheet: sheet C
Assay	Type	A (RQ)	A (P-Value)	B (RQ)	B (P-Value)	C (RQ)	C (P-Value)
GLTx1	Target	1	1	854.076	0.001	0.0021	0.0122
GLTx2	Target	1	1	1290.52	0.0072	0.0055	0.0122
GLTx3	Target	1	1	504.171	0.021	0.0113	0.0115
GLTx-3'	Target	1	1	884.431	0.004	0.0011	0.0115
GLTx-5'	Target	1	1	883.676	0.0004	0.0013	0.0182
rps15a	Selected Control	1	1	1.0037	0.9658	1.103	0.144
rps3	Selected Control	1	1	1.0218	0.9387	0.9034	0.1371

## Sheet: sheet D
Assay	Type	6A (RQ)	6A (RQ Min)	6A (RQ Max)	6B (RQ)	6B (RQ Min)	6B (RQ Max)	6C (RQ)	6C (RQ Min)	6C (RQ Max)
GLTx1	Target	147.339	124.405	174.502	130076	116611	145097	1	0.008	124.887
GLTx2	Target	378.723	303.935	471.914	318515	280055	362256	1	0.5396	1.8534
GLTx3	Target	14.1919	11.7024	17.2111	12686.4	12106	13294.7	1	0.7236	1.382
GLTx-3'	Target	1779.18	1602.14	1975.79	981753	864394	1.11505e+06	1	0.5526	1.8097
GLTx-5'	Target	9802.95	7819.46	12289.6	9.82142e+06	8.54465e+06	1.1289e+07	1	0.4363	2.2921
rps15a	Selected Control	0.8476	0.7149	1.0051	0.8179	0.7693	0.8696	1	0.9252	1.0808
rps3	Selected Control	1.1798	0.9776	1.4237	1.2226	1.1115	1.3449	1	0.8419	1.1878
Assay	Type	8A (RQ)	8A (RQ Min)	8A (RQ Max)	8B (RQ)	8B (RQ Min)	8B (RQ Max)	8C (RQ)	8C (RQ Min)	8C (RQ Max)
GLTx1	Target	230.281	216.35	245.109	1.81778e+06	1.69721e+06	1.94692e+06	1	0.8358	1.1965
GLTx2	Target	17.6641	15.1535	20.5908	89447.3	79288.3	100908	1	0.7022	1.4242
GLTx3	Target	9.2487	7.593	11.2654	20286.7	17091.3	24079.6	1	0.7771	1.2869
GLTx-3'	Target	559.599	522.34	599.516	2.41359e+06	1.93893e+06	3.00445e+06	1	0.0852	11.7374
GLTx-5'	Target	102.129	80.3758	129.77	711868	638462	793713	1	0.7146	1.3993
rps15a	Selected Control	1.0023	0.9269	1.0838	0.885	0.7791	1.0053	1	0.89	1.1236
rps3	Selected Control	0.9977	0.8758	1.1367	1.1299	1.0531	1.2124	1	0.8503	1.1761
Assay	Type	9A (RQ)	9A (RQ Min)	9A (RQ Max)	9B (RQ)	9B (RQ Min)	9B (RQ Max)	9C (RQ)	9C (RQ Min)	9C (RQ Max)
GLTx1	Target	36.2586	32.1633	40.8753	22831.7	22282	23394.9	1	0.3971	2.5181
GLTx2	Target	40.3851	36.5791	44.587	31910.6	27010.1	37700.3	1	0.8691	1.1506
GLTx3	Target	196.754	166.591	232.378	64042.9	54736.4	74931.6	1	0.6111	1.6365
GLTx-3'	Target	513.51	440.016	599.28	309966	273912	350766	1	0.4165	2.4008
GLTx-5'	Target	137.306	106.618	176.827	117374	109138	126230	1	0.4807	2.0804
rps15a	Selected Control	0.9077	0.7801	1.0561	1.0294	1.0013	1.0582	1	0.796	1.2563
rps3	Selected Control	1.1017	0.9118	1.3312	0.9715	0.9257	1.0196	1	0.8705	1.1488
Assay	Type	11A (RQ)	11A (RQ Min)	11A (RQ Max)	11B (RQ)	11B (RQ Min)	11B (RQ Max)	11C (RQ)	11C (RQ Min)	11C (RQ Max)
GLTx1	Target	4658.82	3966.47	5472.02	6.96045e+06	6.16052e+06	7.86426e+06	1	0.2836	3.5266
GLTx2	Target	678.051	592.505	775.948	913313	704174	1.18457e+06	1	0.6753	1.4807
GLTx3	Target	650.655	568.563	744.601	410138	354778	474136	1	0.6313	1.5841
GLTx-3'	Target	16994.1	13400.8	21551	2.20496e+07	1.97848e+07	2.45737e+07	1	0.1669	5.9905
GLTx-5'	Target	2185.5	1845.57	2588.05	4.19212e+06	3.35291e+06	5.2414e+06	1	0.3985	2.5092
rps15a	Selected Control	0.6884	0.553	0.8569	0.913	0.8022	1.0391	1	0.787	1.2707
rps3	Selected Control	1.4527	1.1344	1.8603	1.0952	0.8933	1.3429	1	0.5995	1.6682
Assay	Type	12A (RQ)	12A (RQ Min)	12A (RQ Max)	12B (RQ)	12B (RQ Min)	12B (RQ Max)	12C (RQ)	12C (RQ Min)	12C (RQ Max)
GLTx1	Target	185.24	162.016	211.792	244801	222363	269503	1	0.9186	1.0887
GLTx2	Target	22.9393	19.6602	26.7653	22564.2	18983.6	26820.2	1	0.9051	1.1049
GLTx3	Target	79.2177	73.3579	85.5455	11297.8	9500.4	13435.2	1	0.5808	1.7216
GLTx-3'	Target	153.889	132.896	178.199	134500	124209	145644	1	0.9151	1.0928
GLTx-5'	Target	154.049	116.56	203.597	199047	192247	206088	1	0.7312	1.3676
rps15a	Selected Control	0.8835	0.7949	0.9819	0.7522	0.7234	0.7823	1	0.918	1.0893
rps3	Selected Control	1.1319	0.9689	1.3224	1.3294	1.2474	1.4168	1	0.8697	1.1498
Assay	Type	14A (RQ)	14A (RQ Min)	14A (RQ Max)	14B (RQ)	14B (RQ Min)	14B (RQ Max)	14C (RQ)	14C (RQ Min)	14C (RQ Max)
GLTx1	Target	2337.5	2077.3	2630.29	1.74102e+06	1.3092e+06	2.31527e+06	1	0.2993	3.3408
GLTx2	Target	1063.98	975.65	1160.3	4.45811e+06	3.75597e+06	5.2915e+06	1	0.2923	3.4216
GLTx3	Target	122.001	108.027	137.783	54293.8	31452.8	93721.8	1	0.6652	1.5034
GLTx-3'	Target	4572.44	4207.69	4968.81	4.30774e+06	3.50423e+06	5.2955e+06	1	0.7511	1.3313
GLTx-5'	Target	2256.31	2057.83	2473.94	1.56801e+06	833740	2.94893e+06	1	0.6585	1.5187
rps15a	Selected Control	0.8899	0.8138	0.9732	0.6648	0.6356	0.6954	1	0.6728	1.4864
rps3	Selected Control	1.1237	0.9768	1.2926	1.5042	1.4664	1.5429	1	0.5947	1.6816
Assay	Type	18A (RQ)	18A (RQ Min)	18A (RQ Max)	18B (RQ)	18B (RQ Min)	18B (RQ Max)	18C (RQ)	18C (RQ Min)	18C (RQ Max)
GLTx1	Target	1011.13	877.618	1164.95	253829	219485	293548	1	0.7202	1.3885
GLTx2	Target	1400.04	1166.6	1680.19	352436	308812	402221	1	0.4903	2.0396
GLTx3	Target	46.2298	37.5494	56.9167	5188.13	4383.53	6140.43	1	0.5441	1.8379
GLTx-3'	Target	949.32	621.297	1450.53	206961	188043	227782	1	0.7726	1.2943
GLTx-5'	Target	1653.43	990.121	2761.12	292789	266797	321313	1	0.7081	1.4122
rps15a	Selected Control	1.0075	0.8269	1.2275	1.0977	1.0092	1.194	1	0.6191	1.6152
rps3	Selected Control	0.9926	0.7686	1.2818	0.911	0.7549	1.0994	1	0.7146	1.3995
Assay	Type	19A (RQ)	19A (RQ Min)	19A (RQ Max)	19B (RQ)	19B (RQ Min)	19B (RQ Max)	19C (RQ)	19C (RQ Min)	19C (RQ Max)
GLTx1	Target	606.662	583.084	631.194	2.00337e+06	1.4447e+06	2.77809e+06	1	0.2039	4.9052
GLTx2	Target	136.736	130.172	143.632	302904	208776	439469	1	0.7521	1.3297
GLTx3	Target	161.708	149.378	175.057	86235.8	81334.8	91432.2	1	0.7211	1.3868
GLTx-3'	Target	2726.34	2370.09	3136.14	4.8616e+06	4.42086e+06	5.34628e+06	1	0.0927	10.7886
GLTx-5'	Target	1905.23	1684.6	2154.75	5.1228e+06	4.36317e+06	6.01467e+06	1	0.5785	1.7285
rps15a	Selected Control	0.8437	0.8116	0.877	0.8721	0.794	0.9578	1	0.8024	1.2463
rps3	Selected Control	1.1853	1.0944	1.2837	1.1467	1.088	1.2086	1	0.6841	1.4618
Assay	Type	20A (RQ)	20A (RQ Min)	20A (RQ Max)	20B (RQ)	20B (RQ Min)	20B (RQ Max)	20C (RQ)	20C (RQ Min)	20C (RQ Max)
GLTx1	Target	1915.49	1252.64	2929.11	3.04709e+06	2.66687e+06	3.48152e+06	1	0.5841	1.7119
GLTx2	Target	282.577	203.069	393.214	506078	333422	768140	1	0.5733	1.7444
GLTx3	Target	358.046	278.869	459.703	259163	156073	430347	1	0.8615	1.1607
GLTx-3'	Target	77962.9	34455.2	176409	1.23036e+08	1.10608e+08	1.36859e+08	1	0.9032	1.1072
GLTx-5'	Target	1089.54	587.356	2021.08	2.51304e+06	2.1e+06	3.0073e+06	1	0.6114	1.6355
rps15a	Selected Control	1.0324	0.8859	1.2031	1.0966	1.0119	1.1883	1	0.8133	1.2296
rps3	Selected Control	0.9686	0.8567	1.0952	0.9119	0.8023	1.0366	1	0.8696	1.1499
Assay	Type	22A (RQ)	22A (RQ Min)	22A (RQ Max)	22B (RQ)	22B (RQ Min)	22B (RQ Max)	22C (RQ)	22C (RQ Min)	22C (RQ Max)
GLTx1	Target	2741.03	2378.31	3159.06	1.22385e+06	1.13985e+06	1.31404e+06	1	0.512	1.953
GLTx2	Target	266.409	192.932	367.869	197981	194309	201721	1	0.8549	1.1698
GLTx3	Target	96.6702	91.8021	101.797	32745.3	24429.5	43891.8	1	0.8516	1.1743
GLTx-3'	Target	4299.64	4024.57	4593.51	1.53947e+06	1.49107e+06	1.58943e+06	1	0.276	3.6234
GLTx-5'	Target	845.699	595.196	1201.63	637250	567952	715003	1	0.6906	1.4481
rps15a	Selected Control	1.0017	0.9143	1.0975	0.9464	0.9232	0.9702	1	0.8841	1.1311
rps3	Selected Control	0.9983	0.9156	1.0884	1.0567	1.0299	1.0841	1	0.7858	1.2725

## Sheet: sheet E
Assay	Type	6A (RQ)	6A (RQ Min)	6A (RQ Max)	6B (RQ)	6B (RQ Min)	6B (RQ Max)	6C (RQ)	6C (RQ Min)	6C (RQ Max)
GLTx1	Target	1	0.8443	1.1844	882.835	791.445	984.778	0.0068	0.0001	0.8476
GLTx2	Target	1	0.8025	1.2461	841.022	739.472	956.518	0.0026	0.0014	0.0049
GLTx3	Target	1	0.8246	1.2127	893.919	853.018	936.781	0.0705	0.051	0.0974
GLTx-3'	Target	1	0.9005	1.1105	551.799	485.837	626.717	0.0006	0.0003	0.001
GLTx-5'	Target	1	0.7977	1.2537	1001.88	871.641	1151.59	0.0001	0	0.0002
rps15a	Selected Control	1	0.8434	1.1857	0.9649	0.9076	1.0259	1.1798	1.0915	1.2751
rps3	Selected Control	1	0.8287	1.2068	1.0363	0.9421	1.14	0.8476	0.7136	1.0068
Assay	Type	8A (RQ)	8A (RQ Min)	8A (RQ Max)	8B (RQ)	8B (RQ Min)	8B (RQ Max)	8C (RQ)	8C (RQ Min)	8C (RQ Max)
GLTx1	Target	1	0.9395	1.0644	7893.78	7370.19	8454.56	0.0043	0.0036	0.0052
GLTx2	Target	1	0.8579	1.1657	5063.78	4488.66	5712.59	0.0566	0.0398	0.0806
GLTx3	Target	1	0.821	1.2181	2193.47	1847.97	2603.57	0.1081	0.084	0.1391
GLTx-3'	Target	1	0.9334	1.0713	4313.07	3464.86	5368.92	0.0018	0.0002	0.021
GLTx-5'	Target	1	0.787	1.2706	6970.28	6251.52	7771.67	0.0098	0.007	0.0137
rps15a	Selected Control	1	0.9248	1.0813	0.883	0.7774	1.003	0.9977	0.888	1.1211
rps3	Selected Control	1	0.8777	1.1393	1.1325	1.0555	1.2151	1.0023	0.8522	1.1787
Assay	Type	9A (RQ)	9A (RQ Min)	9A (RQ Max)	9B (RQ)	9B (RQ Min)	9B (RQ Max)	9C (RQ)	9C (RQ Min)	9C (RQ Max)
GLTx1	Target	1	0.8871	1.1273	629.691	614.531	645.225	0.0276	0.011	0.0694
GLTx2	Target	1	0.9058	1.104	790.159	668.814	933.521	0.0248	0.0215	0.0285
GLTx3	Target	1	0.8467	1.1811	325.497	278.197	380.839	0.0051	0.0031	0.0083
GLTx-3'	Target	1	0.8569	1.167	603.621	533.41	683.074	0.0019	0.0008	0.0047
GLTx-5'	Target	1	0.7765	1.2878	854.834	794.856	919.337	0.0073	0.0035	0.0152
rps15a	Selected Control	1	0.8594	1.1635	1.1341	1.1032	1.1658	1.1017	0.8769	1.3841
rps3	Selected Control	1	0.8276	1.2083	0.8818	0.8402	0.9254	0.9077	0.7901	1.0427
Assay	Type	11A (RQ)	11A (RQ Min)	11A (RQ Max)	11B (RQ)	11B (RQ Min)	11B (RQ Max)	11C (RQ)	11C (RQ Min)	11C (RQ Max)
GLTx1	Target	1	0.8514	1.1746	1494.04	1322.33	1688.04	0.0002	0.0001	0.0008
GLTx2	Target	1	0.8738	1.1444	1346.97	1038.53	1747.02	0.0015	0.001	0.0022
GLTx3	Target	1	0.8738	1.1444	630.346	545.263	728.706	0.0015	0.001	0.0024
GLTx-3'	Target	1	0.7886	1.2681	1297.48	1164.21	1446.01	0.0001	0	0.0004
GLTx-5'	Target	1	0.8445	1.1842	1918.15	1534.16	2398.26	0.0005	0.0002	0.0011
rps15a	Selected Control	1	0.8033	1.2448	1.3264	1.1654	1.5096	1.4527	1.1432	1.846
rps3	Selected Control	1	0.7809	1.2806	0.7539	0.6149	0.9244	0.6884	0.4126	1.1483
Assay	Type	12A (RQ)	12A (RQ Min)	12A (RQ Max)	12B (RQ)	12B (RQ Min)	12B (RQ Max)	12C (RQ)	12C (RQ Min)	12C (RQ Max)
GLTx1	Target	1	0.8746	1.1433	1321.54	1200.41	1454.89	0.0054	0.005	0.0059
GLTx2	Target	1	0.8571	1.1668	983.649	827.559	1169.18	0.0436	0.0395	0.0482
GLTx3	Target	1	0.926	1.0799	142.617	119.928	169.598	0.0126	0.0073	0.0217
GLTx-3'	Target	1	0.8636	1.158	874.006	807.135	946.419	0.0065	0.0059	0.0071
GLTx-5'	Target	1	0.7566	1.3216	1292.1	1247.95	1337.8	0.0065	0.0047	0.0089
rps15a	Selected Control	1	0.8998	1.1114	0.8515	0.8188	0.8854	1.1319	1.0391	1.233
rps3	Selected Control	1	0.856	1.1683	1.1745	1.102	1.2517	0.8835	0.7684	1.0158
Assay	Type	14A (RQ)	14A (RQ Min)	14A (RQ Max)	14B (RQ)	14B (RQ Min)	14B (RQ Max)	14C (RQ)	14C (RQ Min)	14C (RQ Max)
GLTx1	Target	1	0.8887	1.1253	744.821	560.085	990.49	0.0004	0.0001	0.0014
GLTx2	Target	1	0.917	1.0905	4190.04	3530.13	4973.32	0.0009	0.0003	0.0032
GLTx3	Target	1	0.8855	1.1294	445.027	257.808	768.205	0.0082	0.0055	0.0123
GLTx-3'	Target	1	0.9202	1.0867	942.109	766.379	1158.13	0.0002	0.0002	0.0003
GLTx-5'	Target	1	0.912	1.0965	694.943	369.515	1306.97	0.0004	0.0003	0.0007
rps15a	Selected Control	1	0.9144	1.0936	0.747	0.7142	0.7814	1.1237	0.756	1.6703
rps3	Selected Control	1	0.8693	1.1503	1.3386	1.305	1.3731	0.8899	0.5292	1.4965
Assay	Type	18A (RQ)	18A (RQ Min)	18A (RQ Max)	18B (RQ)	18B (RQ Min)	18B (RQ Max)	18C (RQ)	18C (RQ Min)	18C (RQ Max)
GLTx1	Target	1	0.868	1.1521	251.036	217.07	290.317	0.001	0.0007	0.0014
GLTx2	Target	1	0.8333	1.2001	251.733	220.574	287.293	0.0007	0.0004	0.0015
GLTx3	Target	1	0.8122	1.2312	112.225	94.8204	132.824	0.0216	0.0118	0.0398
GLTx-3'	Target	1	0.6545	1.528	218.01	198.082	239.942	0.0011	0.0008	0.0014
GLTx-5'	Target	1	0.5988	1.6699	177.079	161.359	194.331	0.0006	0.0004	0.0009
rps15a	Selected Control	1	0.8207	1.2184	1.0896	1.0017	1.1851	0.9926	0.6145	1.6032
rps3	Selected Control	1	0.7743	1.2914	0.9178	0.7605	1.1076	1.0075	0.7199	1.4099
Assay	Type	19A (RQ)	19A (RQ Min)	19A (RQ Max)	19B (RQ)	19B (RQ Min)	19B (RQ Max)	19C (RQ)	19C (RQ Min)	19C (RQ Max)
GLTx1	Target	1	0.9611	1.0404	3302.29	2381.39	4579.3	0.0016	0.0003	0.0081
GLTx2	Target	1	0.952	1.0504	2215.24	1526.86	3213.99	0.0073	0.0055	0.0097
GLTx3	Target	1	0.9237	1.0825	533.28	502.973	565.414	0.0062	0.0045	0.0086
GLTx-3'	Target	1	0.8693	1.1503	1783.2	1621.54	1960.97	0.0004	0	0.004
GLTx-5'	Target	1	0.8842	1.131	2688.81	2290.1	3156.93	0.0005	0.0003	0.0009
rps15a	Selected Control	1	0.962	1.0395	1.0337	0.9412	1.1352	1.1853	0.9511	1.4772
rps3	Selected Control	1	0.9233	1.083	0.9674	0.9179	1.0196	0.8437	0.5771	1.2333
Assay	Type	20A (RQ)	20A (RQ Min)	20A (RQ Max)	20B (RQ)	20B (RQ Min)	20B (RQ Max)	20C (RQ)	20C (RQ Min)	20C (RQ Max)
GLTx1	Target	1	0.654	1.5292	1590.76	1392.26	1817.56	0.0005	0.0003	0.0009
GLTx2	Target	1	0.7186	1.3915	1790.94	1179.93	2718.34	0.0035	0.002	0.0062
GLTx3	Target	1	0.7789	1.2839	723.826	435.902	1201.93	0.0028	0.0024	0.0032
GLTx-3'	Target	1	0.4419	2.2627	1578.13	1418.73	1755.44	0	0	0
GLTx-5'	Target	1	0.5391	1.855	2306.52	1927.43	2760.17	0.0009	0.0006	0.0015
rps15a	Selected Control	1	0.8581	1.1653	1.0622	0.9801	1.1511	0.9686	0.7877	1.191
rps3	Selected Control	1	0.8844	1.1307	0.9415	0.8283	1.0701	1.0324	0.8978	1.1871
Assay	Type	22A (RQ)	22A (RQ Min)	22A (RQ Max)	22B (RQ)	22B (RQ Min)	22B (RQ Max)	22C (RQ)	22C (RQ Min)	22C (RQ Max)
GLTx1	Target	1	0.8677	1.1525	446.495	415.849	479.399	0.0004	0.0002	0.0007
GLTx2	Target	1	0.7242	1.3808	743.145	729.364	757.186	0.0038	0.0032	0.0044
GLTx3	Target	1	0.9496	1.053	338.732	252.709	454.037	0.0103	0.0088	0.0121
GLTx-3'	Target	1	0.936	1.0683	358.046	346.791	369.666	0.0002	0.0001	0.0008
GLTx-5'	Target	1	0.7038	1.4209	753.519	671.578	845.458	0.0012	0.0008	0.0017
rps15a	Selected Control	1	0.9128	1.0956	0.9447	0.9216	0.9685	0.9983	0.8826	1.1291
rps3	Selected Control	1	0.9172	1.0903	1.0585	1.0317	1.0859	1.0017	0.7872	1.2747

## Sheet: sheet F
name	sequence 5' > 3'	type	Tm [°C]
GLTx_paralog1_F2	GAGAAAATCCACCAGGACACTTCG	forward	64.01
GLTx_paralog1_R	CCTTTTGAGACTGAAGCTACTGCCGC	reverse	68.92
GLTx_paralog2_F2	GCATCCACGATGACACTTTGATAAC	forward	62.71
GLTx_paralog2_R	TCTTGACAGAAACGACTGCACTGGG	reverse	67.51
GLTx_paralog3_F3	CACCAGGAATGATTTTTTGACCTATTC	forward	63.95
GLTX_paralog3_R	TGCTGCAACCCCCAATTCTAGGAAG	reverse	69.54
GLTx_IE5'_F	TCACCTCTGACAGGTTGGTGCTGT	forward	65.58
GLTx_IE5'_R2	ACTTGTATGTCGCAATCAATGACAAC	reverse	62.5
GLTx_IE3'_F2	CTTTGAGAAGTTGGAGCCATGTCCA	forward	66.61
GLTx_IE3'_R2	CAAAGTTATCAATAGGCACCTCATATG	reverse	61.19
rps3_F	CAGAGGGCACAGTTGAGCTGTATGC	forward	67.21
rps3_R	CGTAATCGTGTGTAGGCTCTCCACTG	reverse	66.35
rps15a_F	CTATATGCAATGCAGAGAAGCGTGGC	forward	68.38
rps15a_R	CACAATGTATCCGAATTGACGGGAAG	reverse	67.79
