# Supplementary material for: Comparative analyses of glycerotoxin expression unveil a novel structural organization of the bloodworm venom system
Source: BMC Evol Biol. 2017 Mar 4;17:64. doi: 10.1186/s12862-017-0904-4 (PMC5336659; doi:10.1186/s12862-017-0904-4)
Supplement: Additional file 11: — sheet a Summary statistics of filtering steps (using cutadapt v.1.8.1 and ConDeTri v.2.2) performed on raw Illumina sequencing data of three different tissue types (putative venom glands, pharyngeal lobes, and posterior body wall) analyzed in G. tridactyla. Transcriptome libraries were constructed for a single individual (SR21, putative venom glands; SR23, pharyngeal lobes; and SR25, posterior body wall), and based on pooled samples comprising RNA of three individuals (SR22, putative venom glands; SR24, pharyngeal lobes; and SR26, posterior body wall). Abbreviations: PE, paired-end reads; SR, single reads. sheet b Summary statistics of IDBA-tran v.1.1.1 assemblies performed on processed Illumina sequencing data originating from G. tridactyla. Assemblies were done for three different tissue types of a single individual (SR21, putative venom glands; SR23, pharyngeal lobes; and SR25, posterior body wall), and for Illumina sequencing data of three pooled individuals (SR22, putative venom glands; SR24, pharyngeal lobes; and SR26, posterior body wall). In addition, the filtered reads of single and pooled libraries were merged (SR21 + SR22, putative venom glands; SR23 + SR24, pharyngeal lobes; SR25 + SR26, posterior body wall) to perform comparative expression studies by mapping them against GLTx reference sequences. (XLSX 17 kb) [file 12862_2017_904_MOESM11_ESM.xlsx]

## Sheet: sheet A
library	raw sequencing data
	raw PE reads (r1, 140 bp)	raw PE reads (r2, 140 bp)	raw SR reads (5-140 bp)	# raw sequencing data
SR21	9531571	9531571	15913645	34976787
SR22	11037622	11037622	15542700	37617944
SR23	8579761	8579761	20122293	37281815
SR24	10918752	10918752	24692348	46529852
SR25	12801693	12801693	22272885	47876271
SR26	9973768	9973768	17940004	37887540
library	cutadapt v.1.8.1
	cutted PE reads (r1, 120 bp)	cutted PE reads (r2, 120 bp)	cutted SR reads (60-120 bp)	# cutted sequencing data	PE removed (too many N)	SR removed (too short)	SR removed (too many N)
SR21	9301498	9301498	13727073	32330069	230,073 (2.4%)	2,173,294 (13.7%)	13,278 (0.1%)
SR22	10767134	10767134	13629000	35163268	270,488 (2.5%)	1,900,183 (12.2%)	13,517 (0.1%)
SR23	8359137	8359137	16398777	33117051	220,624 (2.6%)	3,707,831 (18.4%)	15,685 (0.1%)
SR24	10639822	10639822	20487616	41767260	278,930 (2.6%)	4,185,513 (17.0%)	19,219 (0.1%)
SR25	12483366	12483366	19449456	44416188	318,327 (2.5%)	2,804,153 (12.6%)	19,276 (0.1%)
SR26	9724847	9724847	15480783	34930477	248,921 (2.5%)	2,444,421 (13.6%)	14,800 (0.1%)
library	ConDeTri v.2.2
	filtered PE reads (r1, r2)	orphan PE reads, filtered	filtered SR reads	# filtered reads	removed PE reads	removed SR reads
SR21	15,619,928 (83.96%)	976,542 (5.25%)	12,812,487 (93.34%)	29408957	2006526	914586
SR22	17,874,610 (83.01%)	1,231,508 (5.72%)	12,659,281 (92.88%)	31765399	2428150	969719
SR23	13,698,320 (81.94%)	903,620 (5.40%)	15,311,985 (93.37%)	29913925	2116334	1086792
SR24	17,651,434 (82.95%)	1,086,070 (5.10%)	19,138,846 (93.42%)	37876350	2542140	1348770
SR25	20,897,344 (83.70%)	1,294,141 (5.18%)	18,133,055 (93.23%)	40324540	2775247	1316401
SR26	16,648,834 (85.60%)	916,500 (4.71%)	14,535,532 (93.89%)	32100866	1884360	945251

## Sheet: sheet B
library	IDBA-tran v.1.1.1
	tissue type	# specimens	# processed reads	# contigs	N50	max contig length
SR21	putative venom glands, single specimen	1	29408957	36817	966	18956
SR22	putative venom glands, pooled multiple specimen	3	31765399	41656	814	20697
SR23	pharyngeal lobes, single specimen	1	29913925	65444	955	34031
SR24	pharyngeal lobes, pooled multiple specimen	3	37876350	68917	772	24115
SR25	posterior body wall, single specimen	1	40324540	74623	1139	18989
SR26	posterior body wall, pooled multiple specimen	3	32100866	73116	849	18060
SR21+SR22	putative venom glands, merged	4	61174356	65306	886	16056
SR23+SR24	pharyngeal lobes, merged	4	67790275	106581	895	34179
SR25+SR26	posterior body wall, merged	4	72425406	114977	1027	18589
