# Supplementary material for: Comparative analyses of glycerotoxin expression unveil a novel structural organization of the bloodworm venom system
Source: BMC Evol Biol. 2017 Mar 4;17:64. doi: 10.1186/s12862-017-0904-4 (PMC5336659; doi:10.1186/s12862-017-0904-4)
Supplement: Additional file 12: — Set of primers used to analyze the molecular organization of the GLTx gene. sheet a Primer used to amplify GLTx fragments before cloning into the pGEM® -T Vector (pGEM®-T Vector System I, Promega Corporation, Madison, WI). sheet b Primer used for primer walking (Cons_clone_5A, 6A, and 7). sheet c Primer used to analyze the intron-exon-structure in genomic DNA of G. tridactyla. GW, Genome walking. (XLSX 14 kb) [file 12862_2017_904_MOESM12_ESM.xlsx]

## Sheet: sheet A_B
cloning primer
labcode	name	sequence 5' > 3'	type	Tm [°C]
GLTx_2f	2F	GGCATCAGCTTTGAAACTTCAACTGGAGGG	forward	74.5
GLTx_4r	4R	GGTTACGGCCATAGTCACCCGCTCCAC	reverse	74.92
Glx_trans_4kb_F_nlong	full-transF	GGAGGATGCTATCAAAGTTGTGAGCCTCATACACTC	forward	75.2
Glx_trans_4kb_R2_long	full-transR	TCATCTACCTCGATCATCCAATCAGCGTAGGGGGTC	reverse	80.38
M13 F (-20)	M13F	GTAAAACGACGGCCAG	forward	49.01
M13 R	M13R	CAGGAAACAGCTATGAC	reverse	41.53
walking primer, GLTx clones (Cons_clone_5A/6A/7)
labcode	name	sequence 5' > 3'	type	Tm [°C]
GLTx_cDNA_wa_1Fb	wa1Fb	GCTGGATCTTCGGGAGTCGGGCACTGTTC	forward	78.46
GLTx_cDNA_wa_1R	wa1R	CGAATCGGGGTTGGATGCTTTTTGGACATGGCTC	reverse	83.02
GLTx_cDNA_wa_2F	wa2F	GCCGCCAGTGGAGAAAGTGGGTGATGGAGAATG	forward	81.92
GLTx_cDNA_wa2Fb	wa2Fb	CAGGCGAGTGACAAATGTTGGTGTGGAC	forward	73.32
GLTx_cDNA_wa_2R	wa2R	GCTTCGATTGACTTCCTGAATGTTGG	reverse	67.37
GLTx_cDNA_3R	wa3R	GGATTTTGAACACTTTTCCTGTGCTCACC	reverse	70.35

## Sheet: sheet C
intron-exon primer, GLTx
name	sequence 5' > 3'	type	Tm [°C]
P01F	CAGTGGAGAAAGTGGGTGATG	forward	57.58
P01R	GAAAGCAATGGTTCGAGGAG	reverse	57.3
P02	CACTCAGGTCGATGTCACCACTGC	reverse	66.38
P03	GGAGCCACACCTGATCGCACAG	forward	67.26
P04	GTTCCTCCTGATTTCCCACTG	reverse	58.45
P05	GGAGACCTGCTTAGCGTCCAACTG	forward	66.42
P06	CCATTGAATTTGCTTTTGAGGG	reverse	61.48
P07	GGTAATGGTGACTTCTCGTGAG	reverse	56.43
AP1	GTAATACGACTCACTATAGGGC	Adapter Primer	51.06
AP2	ACTATAGGGCACGCGTGGT	Adapter Primer	57.91
GW_P08_AP1	CGCTTCGATTGACTTCCTGAATGTTGG	reverse	70.97
GW_P08_AP2	GAGCCTCATTCCCAGCAGTAGGACTTG	reverse	69.7
GW_P09	CCTGTTCATCTGCCACTTAGTTTTTCCC	reverse	68.72
